# Supplementary material for: rac-Dichlorido[3-eth­oxy-3-(1-ethyl-1H-benzimidazol-2-yl)-2,3-dihydro-1H-pyrrolo­[1,2-a]benzimidazole]­copper(II)
Source: Acta Crystallogr Sect E Struct Rep Online. 2013 Jan 9;69(Pt 2):m92–3. doi: 10.1107/S1600536812051641 (PMC3569191; doi:10.1107/S1600536812051641)
Supplement: Supplementary file 1 [file e-69-00m92-sup1.cif]

##############################################################################
#                                                                            #
# This CIF contains the data in a paper accepted for publication in          #
# Acta Crystallographica Section E. It conforms to the requirements of       #
# Notes for Authors for Acta Crystallographica Section E, and has been       #
# peer reviewed under the auspices of the IUCr Commission on Journals.       #
#                                                                            #
# Full details of the Crystallographic Information File format               #
# are given in the paper "The Crystallographic Information File (CIF):       #
# a New Standard Archive File for Crystallography" by S. R. Hall, F. H.      #
# Allen and I. D. Brown [Acta Cryst. (1991), A47, 655-685].                  #
#                                                                            #
# The current version of the core CIF dictionary is obtainable from          #
# ftp://ftp.iucr.org/pub/cif_core.dic.                                       #
#                                                                            #
# Software is freely available for graphical display of the structure(s)     #
# in this CIF. For information consult the CIF software page                 #
# http://www.iucr.org/resources/cif/software.                                #
#                                                                            #
# This file may be used for bona fide research purposes within the           #
# scientific community so long as proper attribution is given to the journal # 
# article from which it was obtained.                                        #
#                                                                            #
##############################################################################
data_I
_audit_creation_method     SHELXL-97
_chemical_name_systematic
;
<i>rac</i>-Dichlorido[3-ethoxy-3-(1-ethyl-1<i>H</i>-benzimidazol-2-yl)-2,3-
dihydro-1<i>H</i>-pyrrolo[1,2-<i>a</i>]benzimidazole]copper(II)
;
_chemical_name_common     ?
_chemical_formula_moiety     'C21 H22 Cl2 Cu N4 O'
_chemical_formula_sum     'C21 H22 Cl2 Cu N4 O'
_chemical_formula_iupac     '[Cu Cl2 (C21 H22 N4 O)]'
_chemical_formula_weight     480.87
_chemical_melting_point     ?
_symmetry_cell_setting     triclinic
_symmetry_space_group_name_H-M     'P -1'
_symmetry_space_group_name_Hall     '-P 1'
loop_
    _symmetry_equiv_pos_as_xyz
    'x, y, z'
    '-x, -y, -z'
_cell_length_a     8.9409(17)
_cell_length_b     9.5209(18)
_cell_length_c     14.323(3)
_cell_angle_alpha     106.973(4)
_cell_angle_beta     92.373(4)
_cell_angle_gamma     113.778(4)
_cell_volume     1049.3(3)
_cell_formula_units_Z     2
_cell_measurement_reflns_used     897
_cell_measurement_theta_min     4.967
_cell_measurement_theta_max     50.748
_cell_measurement_temperature     294(2)
_exptl_crystal_description     'cleaved plate'
_exptl_crystal_colour     'yellow-green'
_exptl_crystal_size_max     0.43
_exptl_crystal_size_mid     0.23
_exptl_crystal_size_min     0.06
_exptl_crystal_density_diffrn     1.522
_exptl_crystal_density_meas     ?
_exptl_crystal_density_method     'not measured'
_exptl_crystal_F_000     494
_exptl_absorpt_coefficient_mu     1.316
_exptl_absorpt_correction_type     multi-scan
_exptl_absorpt_process_details     '(SADABS; Bruker, 2000; Blessing, 1995)'
_exptl_absorpt_correction_T_min     0.771
_exptl_absorpt_correction_T_max     1.00
_exptl_special_details     ?
_diffrn_ambient_temperature     294(2)
_diffrn_radiation_type     MoK\a
_diffrn_radiation_wavelength     0.71073
_diffrn_radiation_source     'fine-focus sealed tube'
_diffrn_radiation_monochromator     graphite
_diffrn_measurement_device_type
                                 'Bruker SMART CCD area-detector diffractometer'
_diffrn_measurement_method     '\f and \w scans'
_diffrn_detector_area_resol_mean     ?
_diffrn_reflns_number     10062
_diffrn_reflns_av_R_equivalents     0.0268
_diffrn_reflns_av_sigmaI/netI     0.0327
_diffrn_reflns_theta_min     2.43
_diffrn_reflns_theta_max     26.05
_diffrn_reflns_theta_full     26.05
_diffrn_measured_fraction_theta_max     0.994
_diffrn_measured_fraction_theta_full     0.994
_diffrn_reflns_limit_h_min     -11
_diffrn_reflns_limit_h_max     11
_diffrn_reflns_limit_k_min     -11
_diffrn_reflns_limit_k_max     11
_diffrn_reflns_limit_l_min     -17
_diffrn_reflns_limit_l_max     17
_diffrn_standards_number     0
_diffrn_standards_interval_count     ?
_diffrn_standards_interval_time     ?
_diffrn_standards_decay_%     ?
_refine_special_details
;
Refinement of <i>F</i>^2^ against ALL reflections. The weighted <i>R</i>-factor
<i>wR</i> and goodness of fit <i>S</i> are based on <i>F</i>^2^, conventional
<i>R</i>-factors <i>R</i> are based on <i>F</i>, with <i>F</i> set to zero for
negative <i>F</i>^2^. The threshold expression of <i>F</i>^2^ >
\s(<i>F</i>^2^) is used only for calculating <i>R</i>-factors(gt) <i>etc</i>.
and is not relevant to the choice of reflections for refinement.
<i>R</i>-factors based on <i>F</i>^2^ are statistically about twice as large
as those based on <i>F</i>, and <i>R</i>- factors based on ALL data will be
even larger.
;
_reflns_number_total     4126
_reflns_number_gt     3380
_reflns_threshold_expression     I>2\s(I)
_refine_ls_structure_factor_coef     Fsqd
_refine_ls_matrix_type     full
_refine_ls_R_factor_all     0.0544
_refine_ls_R_factor_gt     0.0437
_refine_ls_wR_factor_gt     0.1161
_refine_ls_wR_factor_ref     0.1241
_refine_ls_goodness_of_fit_ref     1.000
_refine_ls_restrained_S_all     1.005
_refine_ls_number_reflns     4126
_refine_ls_number_parameters     264
_refine_ls_number_restraints     1
_refine_ls_hydrogen_treatment     constr
_refine_ls_weighting_scheme     calc
_refine_ls_weighting_details
         'calc w=1/[\s^2^(Fo^2^)+(0.0832P)^2^+0.2500P] where P=(Fo^2^+2Fc^2^)/3'
_atom_sites_solution_hydrogens     geom
_atom_sites_solution_primary     direct
_atom_sites_solution_secondary     difmap
_refine_ls_shift/su_max     0.001
_refine_ls_shift/su_mean     0.000
_refine_diff_density_max     0.899
_refine_diff_density_min     -0.291
_refine_ls_extinction_method     none
_refine_ls_extinction_coef     ?
loop_
    _atom_type_symbol
    _atom_type_description
    _atom_type_scat_dispersion_real
    _atom_type_scat_dispersion_imag
    _atom_type_scat_source
    'C' 'C' 0.0033 0.0016
                         'International Tables Vol C Tables 4.2.6.8 and 6.1.1.4'
    'H' 'H' 0.0000 0.0000
                         'International Tables Vol C Tables 4.2.6.8 and 6.1.1.4'
    'N' 'N' 0.0061 0.0033
                         'International Tables Vol C Tables 4.2.6.8 and 6.1.1.4'
    'O' 'O' 0.0106 0.0060
                         'International Tables Vol C Tables 4.2.6.8 and 6.1.1.4'
    'Cl' 'Cl' 0.1484 0.1585
                         'International Tables Vol C Tables 4.2.6.8 and 6.1.1.4'
    'Cu' 'Cu' 0.3201 1.2651
                         'International Tables Vol C Tables 4.2.6.8 and 6.1.1.4'
_computing_data_collection     'SMART (Bruker, 2000)'
_computing_cell_refinement     'SAINT (Bruker, 2000)'
_computing_data_reduction     'SAINT (Bruker, 2000)'
_computing_structure_solution     'SHELXS97 (Sheldrick, 2008)'
_computing_structure_refinement     'SHELXL97 (Sheldrick, 2008)'
_computing_molecular_graphics
      'ORTEPIII (Burnett & Johnson, 1996), ORTEP-3 for Windows (Farrugia, 2012)'
_computing_publication_material     'SHELXTL (Sheldrick, 2008)'
loop_
    _atom_site_type_symbol
    _atom_site_label
    _atom_site_fract_x
    _atom_site_fract_y
    _atom_site_fract_z
    _atom_site_U_iso_or_equiv
    _atom_site_adp_type
    _atom_site_calc_flag
    _atom_site_refinement_flags
    _atom_site_occupancy
    _atom_site_symmetry_multiplicity
    _atom_site_disorder_assembly
    _atom_site_disorder_group
    Cu Cu -0.05985(4) 1.12548(4) 0.28616(3) 0.04148(15) Uani d . 1 1 . .
    Cl Cl1 -0.11321(11) 1.17616(13) 0.15011(7) 0.0642(3) Uani d . 1 1 . .
    Cl Cl2 -0.17411(11) 1.26316(11) 0.38646(7) 0.0588(2) Uani d . 1 1 . .
    O O1 0.0067(3) 0.7244(3) 0.15123(16) 0.0505(5) Uani d . 1 1 . .
    N N11 0.3553(3) 1.0483(3) 0.21160(19) 0.0420(6) Uani d . 1 1 . .
    N N13 0.1575(3) 1.1244(3) 0.25783(17) 0.0375(5) Uani d . 1 1 . .
    N N21 -0.0518(3) 0.7479(3) 0.36364(18) 0.0410(5) Uani d . 1 1 . .
    N N23 -0.1091(3) 0.9408(3) 0.33722(18) 0.0411(5) Uani d . 1 1 . .
    C C1 0.0961(3) 0.8415(3) 0.2462(2) 0.0385(6) Uani d . 1 1 . .
    C C3 -0.0847(5) 0.7703(5) 0.0917(3) 0.0678(10) Uani d . 1 1 . .
    H H3A -0.0093 0.8600 0.0729 0.081 Uiso calc R 1 1 . .
    H H3B -0.1594 0.8052 0.1287 0.081 Uiso calc R 1 1 . .
    C C4 -0.1818(6) 0.6250(7) 0.0011(3) 0.1055(19) Uani d . 1 1 . .
    H H4A -0.1073 0.5879 -0.0329 0.158 Uiso calc R 1 1 . .
    H H4B -0.2395 0.6545 -0.0421 0.158 Uiso calc R 1 1 . .
    H H4C -0.2607 0.5393 0.0203 0.158 Uiso calc R 1 1 . .
    C C11 0.4096(3) 1.2079(3) 0.2130(2) 0.0397(6) Uani d . 1 1 . .
    C C12 0.2047(3) 1.0057(3) 0.2399(2) 0.0365(6) Uani d . 1 1 . .
    C C13 0.2862(3) 1.2549(3) 0.2426(2) 0.0369(6) Uani d . 1 1 . .
    C C14 0.3060(4) 1.4126(4) 0.2565(2) 0.0466(7) Uani d . 1 1 . .
    H H14 0.2250 1.4460 0.2777 0.056 Uiso calc R 1 1 . .
    C C15 0.4509(4) 1.5166(4) 0.2374(3) 0.0513(8) Uani d . 1 1 . .
    H H15 0.4679 1.6228 0.2455 0.062 Uiso calc R 1 1 . .
    C C16 0.5728(4) 1.4675(4) 0.2062(2) 0.0516(8) Uani d . 1 1 . .
    H H16 0.6685 1.5415 0.1933 0.062 Uiso calc R 1 1 . .
    C C17 0.5561(4) 1.3137(4) 0.1939(2) 0.0483(7) Uani d . 1 1 . .
    H H17 0.6383 1.2816 0.1738 0.058 Uiso calc R 1 1 . .
    C C18 0.4450(4) 0.9499(4) 0.1798(3) 0.0625(10) Uani d D 1 1 . .
    H H18A 0.5629 1.0211 0.1924 0.075 Uiso calc R 1 1 . .
    H H18B 0.4279 0.8787 0.2189 0.075 Uiso calc R 1 1 . .
    C C19 0.3921(9) 0.8517(9) 0.0753(4) 0.145(3) Uani d D 1 1 . .
    H H19A 0.2790 0.7719 0.0638 0.217 Uiso calc R 1 1 . .
    H H19B 0.4620 0.7976 0.0563 0.217 Uiso calc R 1 1 . .
    H H19C 0.4004 0.9206 0.0365 0.217 Uiso calc R 1 1 . .
    C C21 -0.1714(3) 0.7566(3) 0.4191(2) 0.0407(6) Uani d . 1 1 . .
    C C22 -0.0218(3) 0.8560(3) 0.3164(2) 0.0375(6) Uani d . 1 1 . .
    C C23 -0.2082(3) 0.8786(3) 0.4025(2) 0.0397(6) Uani d . 1 1 . .
    C C24 -0.3296(4) 0.9138(4) 0.4451(3) 0.0535(8) Uani d . 1 1 . .
    H H24 -0.3543 0.9952 0.4356 0.064 Uiso calc R 1 1 . .
    C C25 -0.4141(4) 0.8241(4) 0.5026(3) 0.0575(8) Uani d . 1 1 . .
    H H25 -0.4979 0.8445 0.5314 0.069 Uiso calc R 1 1 . .
    C C26 -0.3756(4) 0.7040(4) 0.5180(2) 0.0526(8) Uani d . 1 1 . .
    H H26 -0.4345 0.6463 0.5572 0.063 Uiso calc R 1 1 . .
    C C27 -0.2544(4) 0.6675(4) 0.4778(2) 0.0497(7) Uani d . 1 1 . .
    H H27 -0.2288 0.5876 0.4890 0.060 Uiso calc R 1 1 . .
    C C28 0.0448(4) 0.6532(4) 0.3416(3) 0.0513(8) Uani d . 1 1 . .
    H H28A -0.0222 0.5433 0.2962 0.062 Uiso calc R 1 1 . .
    H H28B 0.0945 0.6486 0.4015 0.062 Uiso calc R 1 1 . .
    C C29 0.1774(4) 0.7556(4) 0.2925(3) 0.0492(7) Uani d . 1 1 . .
    H H29A 0.2095 0.6860 0.2417 0.059 Uiso calc R 1 1 . .
    H H29B 0.2755 0.8354 0.3416 0.059 Uiso calc R 1 1 . .
loop_
    _atom_site_aniso_label
    _atom_site_aniso_U_11
    _atom_site_aniso_U_22
    _atom_site_aniso_U_33
    _atom_site_aniso_U_12
    _atom_site_aniso_U_13
    _atom_site_aniso_U_23
    Cu 0.0349(2) 0.0438(2) 0.0595(3) 0.02188(17) 0.01855(16) 0.02833(18)
    Cl1 0.0509(5) 0.0988(7) 0.0767(6) 0.0443(5) 0.0264(4) 0.0576(5)
    Cl2 0.0677(5) 0.0548(5) 0.0766(6) 0.0398(4) 0.0346(4) 0.0319(4)
    O1 0.0545(13) 0.0378(11) 0.0488(12) 0.0117(10) 0.0105(10) 0.0121(9)
    N11 0.0327(12) 0.0374(13) 0.0589(15) 0.0155(10) 0.0175(10) 0.0186(11)
    N13 0.0279(11) 0.0363(12) 0.0499(13) 0.0122(10) 0.0101(9) 0.0187(10)
    N21 0.0402(13) 0.0358(12) 0.0511(14) 0.0155(10) 0.0124(10) 0.0215(11)
    N23 0.0384(13) 0.0376(13) 0.0543(14) 0.0172(11) 0.0173(11) 0.0227(11)
    C1 0.0362(14) 0.0312(14) 0.0483(15) 0.0146(12) 0.0098(11) 0.0133(12)
    C3 0.063(2) 0.066(2) 0.054(2) 0.0090(19) -0.0028(17) 0.0210(18)
    C4 0.091(3) 0.102(4) 0.058(2) -0.014(3) -0.003(2) 0.020(2)
    C11 0.0328(14) 0.0373(15) 0.0468(15) 0.0123(12) 0.0087(11) 0.0152(12)
    C12 0.0284(13) 0.0365(14) 0.0455(15) 0.0133(11) 0.0091(11) 0.0157(12)
    C13 0.0304(13) 0.0368(14) 0.0425(15) 0.0116(11) 0.0056(11) 0.0163(12)
    C14 0.0405(16) 0.0413(16) 0.0608(19) 0.0179(13) 0.0113(13) 0.0209(14)
    C15 0.0447(17) 0.0374(16) 0.069(2) 0.0128(14) 0.0041(15) 0.0222(15)
    C16 0.0336(15) 0.0453(17) 0.0633(19) 0.0011(13) 0.0041(13) 0.0245(15)
    C17 0.0320(15) 0.0505(18) 0.0619(19) 0.0141(13) 0.0135(13) 0.0233(15)
    C18 0.051(2) 0.054(2) 0.097(3) 0.0285(17) 0.0366(19) 0.034(2)
    C19 0.128(6) 0.139(6) 0.143(6) 0.072(5) 0.030(5) -0.005(5)
    C21 0.0364(14) 0.0371(15) 0.0453(15) 0.0114(12) 0.0081(12) 0.0157(12)
    C22 0.0338(14) 0.0314(14) 0.0451(15) 0.0101(11) 0.0074(11) 0.0157(12)
    C23 0.0361(14) 0.0333(14) 0.0462(16) 0.0103(12) 0.0118(12) 0.0150(12)
    C24 0.0511(18) 0.0455(18) 0.070(2) 0.0229(15) 0.0246(16) 0.0241(16)
    C25 0.0498(19) 0.054(2) 0.067(2) 0.0194(16) 0.0293(16) 0.0201(17)
    C26 0.0499(18) 0.0497(18) 0.0485(17) 0.0088(15) 0.0150(14) 0.0211(15)
    C27 0.0501(18) 0.0448(17) 0.0517(18) 0.0125(14) 0.0109(14) 0.0242(14)
    C28 0.0536(18) 0.0479(18) 0.068(2) 0.0294(16) 0.0194(15) 0.0290(16)
    C29 0.0477(17) 0.0435(17) 0.068(2) 0.0259(14) 0.0170(15) 0.0251(15)
_geom_special_details
;
All e.s.d.'s (except the e.s.d. in the dihedral angle between two l.s. planes)
are estimated using the full covariance matrix. The cell e.s.d.'s are taken
into account individually in the estimation of e.s.d.'s in distances, angles
and torsion angles; correlations between e.s.d.'s in cell parameters are only
used when they are defined by crystal symmetry. An approximate (isotropic)
treatment of cell e.s.d.'s is used for estimating e.s.d.'s involving l.s.
planes.
;
loop_
    _geom_bond_atom_site_label_1
    _geom_bond_atom_site_label_2
    _geom_bond_site_symmetry_2
    _geom_bond_distance
    _geom_bond_publ_flag
    Cu N23 . 1.993(2) y
    Cu N13 . 2.005(2) y
    Cu Cl1 . 2.2169(9) y
    Cu Cl2 . 2.2198(9) y
    O1 C3 . 1.426(4) ?
    O1 C1 . 1.428(3) ?
    N11 C12 . 1.357(3) ?
    N11 C11 . 1.390(4) ?
    N11 C18 . 1.454(4) ?
    N13 C12 . 1.321(4) ?
    N13 C13 . 1.393(4) ?
    N21 C22 . 1.338(3) ?
    N21 C21 . 1.373(4) ?
    N21 C28 . 1.464(4) ?
    N23 C22 . 1.318(4) ?
    N23 C23 . 1.407(3) ?
    C1 C12 . 1.504(4) ?
    C1 C22 . 1.505(4) ?
    C1 C29 . 1.546(4) ?
    C3 C4 . 1.498(6) ?
    C3 H3A . 0.9700 ?
    C3 H3B . 0.9700 ?
    C4 H4A . 0.9600 ?
    C4 H4B . 0.9600 ?
    C4 H4C . 0.9600 ?
    C11 C13 . 1.386(4) ?
    C11 C17 . 1.390(4) ?
    C13 C14 . 1.391(4) ?
    C14 C15 . 1.373(4) ?
    C14 H14 . 0.9300 ?
    C15 C16 . 1.391(5) ?
    C15 H15 . 0.9300 ?
    C16 C17 . 1.366(5) ?
    C16 H16 . 0.9300 ?
    C17 H17 . 0.9300 ?
    C18 C19 . 1.452(6) ?
    C18 H18A . 0.9700 ?
    C18 H18B . 0.9700 ?
    C19 H19A . 0.9600 ?
    C19 H19B . 0.9600 ?
    C19 H19C . 0.9600 ?
    C21 C27 . 1.392(4) ?
    C21 C23 . 1.405(4) ?
    C23 C24 . 1.375(4) ?
    C24 C25 . 1.386(5) ?
    C24 H24 . 0.9300 ?
    C25 C26 . 1.391(5) ?
    C25 H25 . 0.9300 ?
    C26 C27 . 1.365(5) ?
    C26 H26 . 0.9300 ?
    C27 H27 . 0.9300 ?
    C28 C29 . 1.545(4) ?
    C28 H28A . 0.9700 ?
    C28 H28B . 0.9700 ?
    C29 H29A . 0.9700 ?
    C29 H29B . 0.9700 ?
loop_
    _geom_angle_atom_site_label_1
    _geom_angle_atom_site_label_2
    _geom_angle_atom_site_label_3
    _geom_angle_site_symmetry_1
    _geom_angle_site_symmetry_3
    _geom_angle
    _geom_angle_publ_flag
    N23 Cu N13 . . 90.45(9) y
    N23 Cu Cl1 . . 141.12(8) y
    N13 Cu Cl1 . . 94.14(7) y
    N23 Cu Cl2 . . 100.17(7) y
    N13 Cu Cl2 . . 143.67(8) y
    Cl1 Cu Cl2 . . 98.64(4) y
    C3 O1 C1 . . 116.9(2) ?
    C12 N11 C11 . . 106.7(2) ?
    C12 N11 C18 . . 129.1(3) ?
    C11 N11 C18 . . 124.2(2) ?
    C12 N13 C13 . . 106.1(2) ?
    C12 N13 Cu . . 130.38(19) ?
    C13 N13 Cu . . 123.17(18) ?
    C22 N21 C21 . . 107.9(2) ?
    C22 N21 C28 . . 114.1(2) ?
    C21 N21 C28 . . 138.0(3) ?
    C22 N23 C23 . . 104.6(2) ?
    C22 N23 Cu . . 118.62(19) ?
    C23 N23 Cu . . 136.46(19) ?
    O1 C1 C12 . . 112.2(2) ?
    O1 C1 C22 . . 110.5(2) ?
    C12 C1 C22 . . 110.3(2) ?
    O1 C1 C29 . . 104.6(2) ?
    C12 C1 C29 . . 118.8(2) ?
    C22 C1 C29 . . 99.6(2) ?
    O1 C3 C4 . . 107.8(4) ?
    O1 C3 H3A . . 110.1 ?
    C4 C3 H3A . . 110.1 ?
    O1 C3 H3B . . 110.1 ?
    C4 C3 H3B . . 110.1 ?
    H3A C3 H3B . . 108.5 ?
    C3 C4 H4A . . 109.5 ?
    C3 C4 H4B . . 109.5 ?
    H4A C4 H4B . . 109.5 ?
    C3 C4 H4C . . 109.5 ?
    H4A C4 H4C . . 109.5 ?
    H4B C4 H4C . . 109.5 ?
    C13 C11 C17 . . 122.0(3) ?
    C13 C11 N11 . . 106.4(2) ?
    C17 C11 N11 . . 131.6(3) ?
    N13 C12 N11 . . 112.2(2) ?
    N13 C12 C1 . . 122.2(2) ?
    N11 C12 C1 . . 125.5(2) ?
    C11 C13 C14 . . 120.9(3) ?
    C11 C13 N13 . . 108.6(2) ?
    C14 C13 N13 . . 130.4(3) ?
    C15 C14 C13 . . 116.8(3) ?
    C15 C14 H14 . . 121.6 ?
    C13 C14 H14 . . 121.6 ?
    C14 C15 C16 . . 121.9(3) ?
    C14 C15 H15 . . 119.1 ?
    C16 C15 H15 . . 119.1 ?
    C17 C16 C15 . . 121.9(3) ?
    C17 C16 H16 . . 119.0 ?
    C15 C16 H16 . . 119.0 ?
    C16 C17 C11 . . 116.5(3) ?
    C16 C17 H17 . . 121.8 ?
    C11 C17 H17 . . 121.8 ?
    C19 C18 N11 . . 112.5(4) ?
    C19 C18 H18A . . 109.1 ?
    N11 C18 H18A . . 109.1 ?
    C19 C18 H18B . . 109.1 ?
    N11 C18 H18B . . 109.1 ?
    H18A C18 H18B . . 107.8 ?
    C18 C19 H19A . . 109.5 ?
    C18 C19 H19B . . 109.5 ?
    H19A C19 H19B . . 109.5 ?
    C18 C19 H19C . . 109.5 ?
    H19A C19 H19C . . 109.5 ?
    H19B C19 H19C . . 109.5 ?
    N21 C21 C27 . . 132.3(3) ?
    N21 C21 C23 . . 105.3(2) ?
    C27 C21 C23 . . 122.3(3) ?
    N23 C22 N21 . . 113.5(3) ?
    N23 C22 C1 . . 135.6(3) ?
    N21 C22 C1 . . 110.7(2) ?
    C24 C23 C21 . . 120.1(3) ?
    C24 C23 N23 . . 131.1(3) ?
    C21 C23 N23 . . 108.8(2) ?
    C23 C24 C25 . . 117.9(3) ?
    C23 C24 H24 . . 121.1 ?
    C25 C24 H24 . . 121.1 ?
    C24 C25 C26 . . 121.0(3) ?
    C24 C25 H25 . . 119.5 ?
    C26 C25 H25 . . 119.5 ?
    C27 C26 C25 . . 122.5(3) ?
    C27 C26 H26 . . 118.8 ?
    C25 C26 H26 . . 118.8 ?
    C26 C27 C21 . . 116.2(3) ?
    C26 C27 H27 . . 121.9 ?
    C21 C27 H27 . . 121.9 ?
    N21 C28 C29 . . 100.3(2) ?
    N21 C28 H28A . . 111.7 ?
    C29 C28 H28A . . 111.7 ?
    N21 C28 H28B . . 111.7 ?
    C29 C28 H28B . . 111.7 ?
    H28A C28 H28B . . 109.5 ?
    C28 C29 C1 . . 106.2(2) ?
    C28 C29 H29A . . 110.5 ?
    C1 C29 H29A . . 110.5 ?
    C28 C29 H29B . . 110.5 ?
    C1 C29 H29B . . 110.5 ?
    H29A C29 H29B . . 108.7 ?
loop_
    _geom_torsion_atom_site_label_1
    _geom_torsion_atom_site_label_2
    _geom_torsion_atom_site_label_3
    _geom_torsion_atom_site_label_4
    _geom_torsion_site_symmetry_1
    _geom_torsion_site_symmetry_2
    _geom_torsion_site_symmetry_3
    _geom_torsion_site_symmetry_4
    _geom_torsion
    _geom_torsion_publ_flag
    N23 Cu N13 C12 . . . . 25.1(3) ?
    Cl1 Cu N13 C12 . . . . -116.3(2) ?
    Cl2 Cu N13 C12 . . . . 133.1(2) ?
    N23 Cu N13 C13 . . . . -162.5(2) ?
    Cl1 Cu N13 C13 . . . . 56.1(2) ?
    Cl2 Cu N13 C13 . . . . -54.5(3) ?
    N13 Cu N23 C22 . . . . -15.8(2) ?
    Cl1 Cu N23 C22 . . . . 81.4(2) ?
    Cl2 Cu N23 C22 . . . . -160.9(2) ?
    N13 Cu N23 C23 . . . . 156.1(3) ?
    Cl1 Cu N23 C23 . . . . -106.8(3) ?
    Cl2 Cu N23 C23 . . . . 11.0(3) ?
    C3 O1 C1 C12 . . . . -51.1(3) ?
    C3 O1 C1 C22 . . . . 72.5(3) ?
    C3 O1 C1 C29 . . . . 178.8(3) ?
    C1 O1 C3 C4 . . . . -174.3(3) ?
    C12 N11 C11 C13 . . . . -0.1(3) ?
    C18 N11 C11 C13 . . . . 176.9(3) ?
    C12 N11 C11 C17 . . . . 177.8(3) ?
    C18 N11 C11 C17 . . . . -5.2(5) ?
    C13 N13 C12 N11 . . . . -1.3(3) ?
    Cu N13 C12 N11 . . . . 172.07(19) ?
    C13 N13 C12 C1 . . . . -178.6(3) ?
    Cu N13 C12 C1 . . . . -5.2(4) ?
    C11 N11 C12 N13 . . . . 0.9(3) ?
    C18 N11 C12 N13 . . . . -175.9(3) ?
    C11 N11 C12 C1 . . . . 178.1(3) ?
    C18 N11 C12 C1 . . . . 1.3(5) ?
    O1 C1 C12 N13 . . . . 97.8(3) ?
    C22 C1 C12 N13 . . . . -25.9(4) ?
    C29 C1 C12 N13 . . . . -139.9(3) ?
    O1 C1 C12 N11 . . . . -79.1(3) ?
    C22 C1 C12 N11 . . . . 157.2(3) ?
    C29 C1 C12 N11 . . . . 43.2(4) ?
    C17 C11 C13 C14 . . . . -1.4(5) ?
    N11 C11 C13 C14 . . . . 176.7(3) ?
    C17 C11 C13 N13 . . . . -178.8(3) ?
    N11 C11 C13 N13 . . . . -0.7(3) ?
    C12 N13 C13 C11 . . . . 1.2(3) ?
    Cu N13 C13 C11 . . . . -172.76(18) ?
    C12 N13 C13 C14 . . . . -175.9(3) ?
    Cu N13 C13 C14 . . . . 10.1(4) ?
    C11 C13 C14 C15 . . . . 1.4(5) ?
    N13 C13 C14 C15 . . . . 178.2(3) ?
    C13 C14 C15 C16 . . . . -0.4(5) ?
    C14 C15 C16 C17 . . . . -0.8(5) ?
    C15 C16 C17 C11 . . . . 0.8(5) ?
    C13 C11 C17 C16 . . . . 0.3(5) ?
    N11 C11 C17 C16 . . . . -177.3(3) ?
    C12 N11 C18 C19 . . . . 83.6(5) ?
    C11 N11 C18 C19 . . . . -92.7(5) ?
    C22 N21 C21 C27 . . . . 176.2(3) ?
    C28 N21 C21 C27 . . . . -2.1(6) ?
    C22 N21 C21 C23 . . . . -0.8(3) ?
    C28 N21 C21 C23 . . . . -179.1(3) ?
    C23 N23 C22 N21 . . . . -1.5(3) ?
    Cu N23 C22 N21 . . . . 172.72(19) ?
    C23 N23 C22 C1 . . . . 173.0(3) ?
    Cu N23 C22 C1 . . . . -12.8(4) ?
    C21 N21 C22 N23 . . . . 1.5(3) ?
    C28 N21 C22 N23 . . . . -179.8(3) ?
    C21 N21 C22 C1 . . . . -174.4(2) ?
    C28 N21 C22 C1 . . . . 4.3(3) ?
    O1 C1 C22 N23 . . . . -86.1(4) ?
    C12 C1 C22 N23 . . . . 38.5(4) ?
    C29 C1 C22 N23 . . . . 164.2(3) ?
    O1 C1 C22 N21 . . . . 88.5(3) ?
    C12 C1 C22 N21 . . . . -146.9(2) ?
    C29 C1 C22 N21 . . . . -21.1(3) ?
    N21 C21 C23 C24 . . . . 177.6(3) ?
    C27 C21 C23 C24 . . . . 0.2(5) ?
    N21 C21 C23 N23 . . . . -0.1(3) ?
    C27 C21 C23 N23 . . . . -177.5(3) ?
    C22 N23 C23 C24 . . . . -176.4(3) ?
    Cu N23 C23 C24 . . . . 11.0(5) ?
    C22 N23 C23 C21 . . . . 0.9(3) ?
    Cu N23 C23 C21 . . . . -171.7(2) ?
    C21 C23 C24 C25 . . . . -0.9(5) ?
    N23 C23 C24 C25 . . . . 176.1(3) ?
    C23 C24 C25 C26 . . . . 1.0(5) ?
    C24 C25 C26 C27 . . . . -0.2(5) ?
    C25 C26 C27 C21 . . . . -0.6(5) ?
    N21 C21 C27 C26 . . . . -176.0(3) ?
    C23 C21 C27 C26 . . . . 0.6(4) ?
    C22 N21 C28 C29 . . . . 14.7(3) ?
    C21 N21 C28 C29 . . . . -167.1(3) ?
    N21 C28 C29 C1 . . . . -27.3(3) ?
    O1 C1 C29 C28 . . . . -84.9(3) ?
    C12 C1 C29 C28 . . . . 149.1(3) ?
    C22 C1 C29 C28 . . . . 29.4(3) ?
loop_
    _geom_hbond_atom_site_label_D
    _geom_hbond_atom_site_label_H
    _geom_hbond_atom_site_label_A
    _geom_hbond_site_symmetry_A
    _geom_hbond_distance_DH
    _geom_hbond_distance_HA
    _geom_hbond_distance_DA
    _geom_hbond_angle_DHA
    C4 H4B Cg1 2_575 0.96 2.99 3.910(5) 160
    C17 H17 Cl1 1_655 0.93 2.78 3.694(4) 169
data_global
_journal_date_recd_electronic     2012-12-19
_journal_date_accepted     2012-12-21
_journal_name_full     'Acta Crystallographica, Section E'
_journal_year     2013
_journal_volume     69
_journal_issue      2
_journal_page_first     m92
_journal_page_last     m93
_journal_paper_category     QM
_journal_paper_doi     10.1107/S1600536812051641
_journal_coeditor_code     TK5184
_publ_contact_author
;
 Robert T. Stibrany
 Department of Chemistry and Chemical Biology
 Rutgers, The State University of New Jersey
 610 Taylor Road
 Piscataway, New Jersey 08854 USA
;
_publ_contact_author_email     DZSquared@aol.com
_publ_contact_author_fax     '732 445 5312'
_publ_contact_author_phone     '732 445 2115'
_publ_section_title
;\
<i>rac</i>-Dichlorido[3-ethoxy-3-(1-ethyl-1<i>H</i>-benzimidazol-2-yl)-2,3-\
dihydro-1<i>H</i>-pyrrolo[1,2-<i>a</i>]benzimidazole]copper(II)
;
loop_
    _publ_author_name
    _publ_author_address
    'Robert T. Stibrany'
;
  Department of Chemistry and Chemical Biology
  Rutgers, The State University of New Jersey
  610 Taylor Road
  Piscataway, New Jersey 08854
  USA
;
    'Joseph A. Potenza'
;
  Department of Chemistry and Chemical Biology
  Rutgers, The State University of New Jersey
  610 Taylor Road
  Piscataway, New Jersey 08854
  USA
;
