# Supplementary material for: rac-Dichlorido[3-eth­oxy-3-(1-ethyl-1H-benzimidazol-2-yl)-2,3-dihydro-1H-pyrrolo­[1,2-a]benzimidazole]­copper(II)
Source: Acta Crystallogr Sect E Struct Rep Online. 2013 Jan 9;69(Pt 2):m92–3. doi: 10.1107/S1600536812051641 (PMC3569191; doi:10.1107/S1600536812051641)
Supplement: Supplementary file 2 [file e-69-00m92-Isup2.hkl]

# 
# h,k,l, Fc-squared, Fo-squared, sigma(Fo-squared) and status flag 
# 
data_I
_shelx_title ' cycet2m in P-1' 
_shelx_refln_list_code          4 
_shelx_F_calc_maximum      176.32 
_exptl_crystal_F_000       494.00 
_reflns_d_resolution_high  0.8092 
 
loop_ 
 _symmetry_equiv_pos_as_xyz 
 'x, y, z' 
 '-x, -y, -z' 
 
_cell_length_a     8.9409 
_cell_length_b     9.5209 
_cell_length_c    14.3225 
_cell_angle_alpha 106.973 
_cell_angle_beta   92.373 
_cell_angle_gamma 113.778 
 
_shelx_F_squared_multiplier     1.000 
 
loop_ 
 _refln_index_h 
 _refln_index_k 
 _refln_index_l 
 _refln_F_squared_calc 
 _refln_F_squared_meas 
 _refln_F_squared_sigma 
 _refln_observed_status 
   1   0   0     8851.96    10932.10    723.85 o 
   2   0   0     1758.91     1840.91     47.69 o 
   3   0   0      112.76      140.62      3.84 o 
   4   0   0      752.04      772.01     18.06 o 
   5   0   0       37.95       41.21      2.88 o 
   6   0   0      160.10      156.48      6.81 o 
   7   0   0       45.99       53.54      5.20 o 
   8   0   0      478.30      445.49     15.03 o 
   9   0   0       42.39       47.88      8.46 o 
 -10   1   0        0.49       -1.53      4.52 o 
  -9   1   0        1.38        7.19      4.07 o 
  -8   1   0        1.30       -2.84      2.84 o 
  -7   1   0      726.47      707.14     15.09 o 
  -6   1   0      146.95      106.24      5.48 o 
  -5   1   0      529.55      509.69     10.64 o 
  -4   1   0     1391.91     1446.28     24.78 o 
  -3   1   0     1993.93     2085.70     34.24 o 
  -2   1   0     1990.28     2542.61     40.96 o 
  -1   1   0     3729.04     4602.65     92.61 o 
   0   1   0     7791.87    10114.24    194.94 o 
   1   1   0     2494.47     3344.24     65.61 o 
   2   1   0     6165.69     7916.70    125.89 o 
   3   1   0     2101.87     2308.17     38.29 o 
   4   1   0      142.63      180.88      5.17 o 
   5   1   0       12.70       16.13      3.23 o 
   6   1   0       25.96       24.89      3.91 o 
   7   1   0       96.80      104.32     14.96 o 
   8   1   0       83.93       79.66      7.98 o 
   9   1   0       15.43       18.87      5.36 o 
 -10   2   0       19.86       25.65      9.18 o 
  -9   2   0      230.80      216.28     10.23 o 
  -8   2   0       20.82       17.47      3.08 o 
  -7   2   0        6.84       24.76     11.37 o 
  -6   2   0      134.49       98.07      9.64 o 
  -5   2   0     1832.40     1923.47     32.79 o 
  -4   2   0     1994.38     2197.63     36.41 o 
  -3   2   0      264.60      199.97      3.95 o 
  -2   2   0     1688.14     1920.54     27.20 o 
  -1   2   0     8714.76     9925.90    280.87 o 
   0   2   0     7159.61     8882.15    187.69 o 
   1   2   0     1622.78     2239.52     45.27 o 
   2   2   0      916.78     1195.14     26.07 o 
   3   2   0     1041.12     1072.20     24.57 o 
   4   2   0     1742.80     1975.52     42.74 o 
   5   2   0      178.57      190.51      8.88 o 
   6   2   0        5.92       11.95      5.20 o 
   7   2   0       51.94       50.58      5.86 o 
   8   2   0        6.88       11.09      7.70 o 
 -10   3   0       29.58       40.10      4.67 o 
  -9   3   0       59.59       64.35      7.22 o 
  -8   3   0        3.84        3.19      2.88 o 
  -7   3   0       67.65       86.43      3.75 o 
  -6   3   0      137.68      139.87      4.77 o 
  -5   3   0     1380.59     1580.44     23.81 o 
  -4   3   0      207.32      180.23      4.01 o 
  -3   3   0     2599.34     2539.28     36.08 o 
  -2   3   0     1027.52     1030.47     15.39 o 
  -1   3   0       53.94       61.66      3.68 o 
   0   3   0     2243.40     2565.18     41.92 o 
   1   3   0     3014.27     4049.28     80.51 o 
   2   3   0     1448.71     1798.72     38.47 o 
   3   3   0     1000.92     1131.93     33.40 o 
   4   3   0     1139.96     1212.11     56.73 o 
   5   3   0     1426.29     1519.50     38.47 o 
   6   3   0      323.96      343.95     13.21 o 
   7   3   0        1.23       -3.74      4.11 o 
   8   3   0       79.82       68.82      7.51 o 
 -10   4   0      123.39      132.94      6.74 o 
  -9   4   0      135.32      150.11      6.56 o 
  -8   4   0       72.58       59.97      4.16 o 
  -7   4   0        2.18       20.49      3.22 o 
  -6   4   0      342.09      321.38      6.79 o 
  -5   4   0      115.03      105.56      5.14 o 
  -4   4   0      416.65      432.91      8.30 o 
  -3   4   0      474.18      480.66      8.25 o 
  -2   4   0      332.26      318.85      7.09 o 
  -1   4   0      417.19      449.17      9.18 o 
   0   4   0      136.20      112.97      3.75 o 
   1   4   0     1764.41     2114.90     67.14 o 
   2   4   0      671.73      803.41     20.11 o 
   3   4   0      342.31      387.35     16.77 o 
   4   4   0       95.49      110.15      7.24 o 
   5   4   0      319.06      302.42     12.26 o 
   6   4   0       94.49      105.59      7.95 o 
   7   4   0      212.70      219.26     19.82 o 
 -11   5   0        0.37        5.98      5.24 o 
 -10   5   0      203.04      192.71      8.06 o 
  -9   5   0      145.23      160.45      6.81 o 
  -8   5   0       50.39       49.77      4.02 o 
  -7   5   0        1.93       21.17      4.83 o 
  -6   5   0       32.96       43.82      2.47 o 
  -5   5   0      174.88      178.79      4.41 o 
  -4   5   0     3376.63     3587.85     51.17 o 
  -3   5   0      955.25      964.69     17.77 o 
  -2   5   0        7.21       10.23      2.28 o 
  -1   5   0       34.43       28.60      3.03 o 
   0   5   0      861.75      950.31     17.76 o 
   1   5   0      500.82      549.67     11.36 o 
   2   5   0      672.09      696.51     18.97 o 
   3   5   0      755.41      778.74     21.33 o 
   4   5   0     1184.54     1227.12     31.51 o 
   5   5   0       55.18       57.88     12.23 o 
   6   5   0        3.05        8.92      5.13 o 
 -10   6   0       38.79       27.91      5.55 o 
  -9   6   0       34.72       37.62      4.63 o 
  -8   6   0      237.49      255.01      8.29 o 
  -7   6   0       67.85       69.80      6.55 o 
  -6   6   0       60.56       67.50      4.00 o 
  -5   6   0      232.12      229.08      5.68 o 
  -4   6   0      354.23      381.00      8.90 o 
  -3   6   0     1208.48     1161.49     21.40 o 
  -2   6   0      863.66      826.48     16.18 o 
  -1   6   0       56.15       42.37      3.07 o 
   0   6   0       34.98       29.64      2.80 o 
   1   6   0      335.45      364.87     12.47 o 
   2   6   0        6.13        5.29      3.93 o 
   3   6   0      370.26      348.87     13.29 o 
   4   6   0       41.10       45.52      6.42 o 
   5   6   0       56.13       75.65      7.79 o 
 -10   7   0      178.87      163.69      9.88 o 
  -9   7   0      188.22      199.57     10.26 o 
  -8   7   0       25.66       38.33      6.12 o 
  -7   7   0        0.04        7.37      5.23 o 
  -6   7   0      756.45      735.67     18.88 o 
  -5   7   0       55.58       58.91      5.51 o 
  -4   7   0      101.24      104.72      7.89 o 
  -3   7   0       45.24       49.41      3.78 o 
  -2   7   0      176.52      156.16      5.75 o 
  -1   7   0      600.21      582.52     12.97 o 
   0   7   0      375.56      363.67     12.44 o 
   1   7   0      313.78      303.91     14.09 o 
   2   7   0        0.49       -1.54      7.22 o 
   3   7   0        3.67        3.99      4.87 o 
   4   7   0        0.91        5.90      8.18 o 
 -10   8   0       68.83       67.91      7.31 o 
  -9   8   0      518.87      584.59     19.46 o 
  -8   8   0      592.84      593.19     18.96 o 
  -7   8   0      122.86      130.81     11.28 o 
  -6   8   0       84.81       83.32      6.89 o 
  -5   8   0      236.09      231.67     10.34 o 
  -4   8   0      217.07      197.64      9.45 o 
  -3   8   0       17.23       15.52      3.11 o 
  -2   8   0       33.48       29.76      3.42 o 
  -1   8   0      441.30      379.74     13.11 o 
   0   8   0      424.40      400.95     16.73 o 
   1   8   0      492.32      440.85     15.47 o 
   2   8   0       56.21       51.10     11.17 o 
   3   8   0        9.15       14.09      5.48 o 
  -9   9   0       18.76       26.52      5.78 o 
  -8   9   0      204.88      235.24     21.24 o 
  -7   9   0      397.05      429.62     15.92 o 
  -6   9   0      249.95      271.17     11.89 o 
  -5   9   0       18.71       32.72      6.26 o 
  -4   9   0       16.30       21.83      9.21 o 
  -3   9   0       58.90       42.74      4.09 o 
  -2   9   0        1.08        6.62      4.55 o 
  -1   9   0        0.75        1.59      5.99 o 
   0   9   0        1.16       -4.35      4.35 o 
   1   9   0       48.29       44.42      6.35 o 
   2   9   0        3.12        0.01      4.91 o 
  -8  10   0        8.69       22.48     10.47 o 
  -7  10   0        6.50       11.55      5.36 o 
  -6  10   0      138.75      158.65      9.88 o 
  -5  10   0      167.91      187.72     10.32 o 
  -4  10   0      208.76      205.44     10.35 o 
  -3  10   0       40.81       55.13     11.13 o 
  -2  10   0        1.73       13.07      5.14 o 
  -1  10   0       15.43        6.31      5.28 o 
   0  10   0       54.11       47.30      9.21 o 
  -6  11   0       29.56       35.89      6.68 o 
  -5  11   0       30.76       29.24      6.27 o 
  -4  11   0      109.73      103.07     14.04 o 
  -3  11   0       54.67       69.87     12.05 o 
   2 -11   1       13.62       15.03      8.81 o 
   3 -11   1        3.68       13.86      9.25 o 
   4 -11   1       14.38       24.39     10.58 o 
   5 -11   1      108.93      122.78      9.11 o 
   6 -11   1      305.34      341.13     14.84 o 
   7 -11   1       94.90       98.11      8.80 o 
   0 -10   1      149.59      134.10      9.07 o 
   1 -10   1       76.34       83.78     13.19 o 
   2 -10   1       27.77       31.57      5.60 o 
   3 -10   1      101.44      108.04     13.23 o 
   4 -10   1      175.92      169.99     12.62 o 
   5 -10   1        0.43        4.05      4.74 o 
   6 -10   1       79.22       89.92      7.91 o 
   7 -10   1      149.29      146.49     11.42 o 
   8 -10   1      316.49      323.24     14.35 o 
  -2  -9   1        1.18       -4.70      4.85 o 
  -1  -9   1        4.39       -3.53      4.47 o 
   0  -9   1        0.39       -4.30      4.30 o 
   1  -9   1       57.83       70.26      6.89 o 
   2  -9   1       18.01        2.41      6.12 o 
   3  -9   1       70.23       75.26      6.39 o 
   4  -9   1       78.17       82.48      6.66 o 
   5  -9   1      142.20      134.03      8.33 o 
   6  -9   1       55.03       62.72      6.53 o 
   7  -9   1        0.93       19.80      8.53 o 
   8  -9   1      155.93      168.91      9.87 o 
   9  -9   1      232.88      240.37     25.48 o 
  -3  -8   1        5.15        9.21      5.53 o 
  -2  -8   1      134.74      125.86      8.58 o 
  -1  -8   1      145.14      146.86      8.74 o 
   0  -8   1       35.48       31.28     11.88 o 
   1  -8   1        6.05        3.29      5.79 o 
   2  -8   1        3.59        1.70      2.75 o 
   3  -8   1      121.17      103.81      9.16 o 
   4  -8   1      150.40      141.76      8.01 o 
   5  -8   1       31.08       29.42      5.34 o 
   6  -8   1      742.22      690.27     20.11 o 
   7  -8   1      359.05      366.72     10.75 o 
   8  -8   1       90.91       90.92      7.28 o 
   9  -8   1        3.24       14.91      5.59 o 
  10  -8   1      111.38      128.95      9.05 o 
  -5  -7   1        3.47       -0.29      5.56 o 
  -4  -7   1       23.97       21.00      6.01 o 
  -3  -7   1       35.02       28.80      5.83 o 
  -2  -7   1        3.53       12.93      4.89 o 
  -1  -7   1       54.05       53.07      5.60 o 
   0  -7   1      250.24      274.13     10.46 o 
   1  -7   1      371.27      376.86      9.46 o 
   2  -7   1       43.38       41.56      3.47 o 
   3  -7   1      183.93      164.91      5.80 o 
   4  -7   1      131.51      123.19      4.98 o 
   5  -7   1      511.45      473.10     14.66 o 
   6  -7   1      660.88      663.59     15.06 o 
   7  -7   1      658.67      640.70     20.65 o 
   8  -7   1      642.18      608.00     14.77 o 
   9  -7   1      592.83      587.50     14.96 o 
  10  -7   1       27.73       33.94      5.76 o 
  -6  -6   1       95.01       92.56      8.55 o 
  -5  -6   1       27.28       30.45      6.25 o 
  -4  -6   1        8.99       13.90      5.10 o 
  -3  -6   1        0.60        3.94      4.63 o 
  -2  -6   1        0.98        0.55      3.82 o 
  -1  -6   1      150.16      140.33      7.36 o 
   0  -6   1      153.28      143.52      5.02 o 
   1  -6   1      346.90      307.73      7.81 o 
   2  -6   1     2411.22     2617.96     44.18 o 
   3  -6   1      298.37      280.48      7.29 o 
   4  -6   1       46.59       51.16      3.00 o 
   5  -6   1       55.43       53.08      3.76 o 
   6  -6   1      188.82      194.81      6.57 o 
   7  -6   1        8.03        8.67      2.80 o 
   8  -6   1      398.50      379.61     10.62 o 
   9  -6   1      554.17      536.64     13.94 o 
  10  -6   1      484.24      510.66     22.84 o 
  -6  -5   1      135.95      143.00      9.45 o 
  -5  -5   1      258.35      219.24     10.89 o 
  -4  -5   1      109.97      111.44      7.68 o 
  -3  -5   1      226.23      223.11      9.59 o 
  -2  -5   1      501.05      540.87     15.54 o 
  -1  -5   1       81.62       82.37      5.64 o 
   0  -5   1       11.56       17.26      2.17 o 
   1  -5   1      717.78      800.35     15.20 o 
   2  -5   1     1905.71     2017.14     34.15 o 
   3  -5   1      477.02      410.61      8.82 o 
   4  -5   1     1574.53     1462.10     22.11 o 
   5  -5   1      691.08      691.85     11.67 o 
   6  -5   1      160.01      175.12      5.97 o 
   7  -5   1      334.13      323.72      9.04 o 
   8  -5   1       30.74       26.27      3.44 o 
   9  -5   1      145.46      129.58      6.33 o 
  10  -5   1      172.53      183.96      9.01 o 
  -7  -4   1        7.93       11.68      6.12 o 
  -6  -4   1       68.80       65.99      6.50 o 
  -5  -4   1      426.20      432.39     14.98 o 
  -4  -4   1      977.03      959.65     50.93 o 
  -3  -4   1      672.29      755.94     19.80 o 
  -2  -4   1       30.07       29.19      3.82 o 
  -1  -4   1        6.65       10.55      2.23 o 
   0  -4   1      151.44      160.57      8.50 o 
   1  -4   1      570.92      655.69     12.35 o 
   2  -4   1      313.05      397.24      8.12 o 
   3  -4   1      290.14      381.52      6.78 o 
   4  -4   1      229.06      165.06      3.76 o 
   5  -4   1     1624.16     1653.16     24.80 o 
   6  -4   1      607.73      571.62     10.35 o 
   7  -4   1      470.52      444.24      9.04 o 
   8  -4   1        0.94        0.26      2.78 o 
   9  -4   1        0.17        3.28      3.03 o 
  10  -4   1        7.09        7.32      3.65 o 
  -8  -3   1      172.11      170.52     10.33 o 
  -7  -3   1       30.11       30.76      5.58 o 
  -6  -3   1      131.73      135.28      8.34 o 
  -5  -3   1      185.22      179.39     10.37 o 
  -4  -3   1      710.23      757.93     29.33 o 
  -3  -3   1     1107.75     1096.78     27.47 o 
  -2  -3   1     2825.46     3360.07     68.32 o 
  -1  -3   1     4239.49     5473.66     87.61 o 
   0  -3   1      152.89      193.62      9.42 o 
   1  -3   1        6.64        2.72      3.14 o 
   2  -3   1       59.20       58.10      4.52 o 
   3  -3   1      251.27      284.23      5.16 o 
   4  -3   1        1.48        8.27      3.18 o 
   5  -3   1        6.64        3.85      4.04 o 
   6  -3   1      215.92      212.45     12.74 o 
   7  -3   1      821.04      826.09     14.62 o 
   8  -3   1      305.62      305.05      9.06 o 
   9  -3   1      126.42      129.76      6.45 o 
  10  -3   1      186.54      177.51     10.00 o 
  -9  -2   1      220.50      218.76     11.79 o 
  -8  -2   1      276.18      256.32     12.02 o 
  -7  -2   1       26.59       29.14      4.93 o 
  -6  -2   1       30.07       29.28      4.59 o 
  -5  -2   1       36.04       33.15      4.21 o 
  -4  -2   1      635.32      706.71     13.98 o 
  -3  -2   1       63.83       59.59      2.99 o 
  -2  -2   1     1934.54     2338.54     38.57 o 
  -1  -2   1     9084.42    11687.40    219.76 o 
   0  -2   1     4404.32     6021.74    183.01 o 
   1  -2   1        5.34       19.47      2.38 o 
   2  -2   1      350.39      473.93      9.05 o 
   3  -2   1      905.94      928.58     14.06 o 
   4  -2   1      217.96      194.17      4.96 o 
   5  -2   1      710.14      787.18     19.17 o 
   6  -2   1        1.00       11.67      2.61 o 
   7  -2   1      734.19      777.78     16.10 o 
   8  -2   1       51.82       51.50      4.08 o 
   9  -2   1      637.18      620.43     27.62 o 
  10  -2   1      331.95      328.44     20.93 o 
  -9  -1   1       17.20       19.15      5.41 o 
  -8  -1   1       38.23       37.36      5.30 o 
  -7  -1   1      143.22      141.54     14.54 o 
  -6  -1   1      488.43      477.24     11.06 o 
  -5  -1   1     1147.34     1155.60     26.96 o 
  -4  -1   1     4028.66     4629.23     92.29 o 
  -3  -1   1      544.01      640.67     15.11 o 
  -2  -1   1     6832.34     8326.76    131.84 o 
  -1  -1   1       41.12       65.40      3.49 o 
   0  -1   1      711.59      897.05     16.70 o 
   1  -1   1     1390.30     1237.64     29.10 o 
   2  -1   1     5643.37     5986.76     95.07 o 
   3  -1   1        7.79        7.89      1.42 o 
   4  -1   1      403.09      388.89      8.26 o 
   5  -1   1       26.02       22.73      2.28 o 
   6  -1   1        6.25       11.28      2.39 o 
   7  -1   1      222.85      211.32      6.89 o 
   8  -1   1        3.01        5.56      3.79 o 
   9  -1   1      122.04      122.93      7.98 o 
  10  -1   1       95.59      105.36      8.90 o 
 -10   0   1       12.30        4.38      4.88 o 
  -9   0   1      124.93      129.65      8.40 o 
  -8   0   1       91.28       89.90      9.49 o 
  -7   0   1       18.15       21.43      3.09 o 
  -6   0   1      418.57      412.60     12.21 o 
  -5   0   1     1487.23     1553.88     32.38 o 
  -4   0   1     1988.61     1901.94     32.19 o 
  -3   0   1     3334.87     3804.88     61.36 o 
  -2   0   1     4083.05     4581.01     72.89 o 
  -1   0   1      482.28      504.75     13.25 o 
   1   0   1      211.06      121.96     16.93 o 
   2   0   1    11736.06    14328.86    354.05 o 
   3   0   1     3105.07     3411.72     92.24 o 
   4   0   1     1011.37     1036.24     19.57 o 
   5   0   1      212.22      186.59      5.54 o 
   6   0   1       85.30       79.19      3.94 o 
   7   0   1      112.51      124.94      7.13 o 
   8   0   1       43.09       44.38      5.67 o 
   9   0   1       54.24       53.21      6.08 o 
 -10   1   1        2.72        2.98      4.48 o 
  -9   1   1       54.02       41.56      5.32 o 
  -8   1   1      372.88      353.19      9.86 o 
  -7   1   1      152.88      163.09      6.07 o 
  -6   1   1      137.02      130.26      6.13 o 
  -5   1   1      163.40      169.46      7.57 o 
  -4   1   1      912.68      782.63     14.40 o 
  -3   1   1     1025.80     1051.99     18.04 o 
  -2   1   1       11.53        3.66      1.65 o 
  -1   1   1      626.26      490.77      8.65 o 
   0   1   1     2846.48     3921.71     74.91 o 
   1   1   1      529.44      804.38     17.26 o 
   2   1   1      404.30      620.96     14.57 o 
   3   1   1     1592.05     1836.37     30.99 o 
   4   1   1     2886.72     3184.97     52.74 o 
   5   1   1      960.32      955.33     18.25 o 
   6   1   1       99.42      109.19      7.96 o 
   7   1   1        1.41       -6.29      8.05 o 
   8   1   1      128.45      109.22      7.76 o 
   9   1   1       67.50       71.17      7.20 o 
 -10   2   1        2.05        9.10      4.53 o 
  -9   2   1      120.47      114.19      6.73 o 
  -8   2   1       16.08       14.34      4.21 o 
  -7   2   1      990.88      965.48     18.98 o 
  -6   2   1      988.42     1007.97     18.97 o 
  -5   2   1     1845.62     1851.13     40.12 o 
  -4   2   1       89.36       78.85      3.64 o 
  -3   2   1     1112.62     1200.47     17.69 o 
  -2   2   1     1912.11     2221.41     31.33 o 
  -1   2   1     5724.23     6219.27     98.58 o 
   0   2   1      159.16      142.37      6.48 o 
   1   2   1     3495.84     4468.16     88.14 o 
   2   2   1     2119.84     2575.83     74.27 o 
   3   2   1      504.67      570.17     15.00 o 
   4   2   1        7.95       12.75      3.51 o 
   5   2   1      109.62      110.67      6.57 o 
   6   2   1       43.13       54.32      7.78 o 
   7   2   1       19.79       23.27      4.90 o 
   8   2   1       33.39       41.77      8.13 o 
 -10   3   1       58.69       50.20      4.94 o 
  -9   3   1      183.84      187.29      8.21 o 
  -8   3   1        4.30        9.89      2.75 o 
  -7   3   1      348.68      347.25      8.77 o 
  -6   3   1     1314.01     1351.19     21.14 o 
  -5   3   1     2439.83     2477.94     36.05 o 
  -4   3   1     5327.36     5432.83     75.96 o 
  -3   3   1      113.42       93.26      2.50 o 
  -2   3   1      270.16      232.67      6.60 o 
  -1   3   1     1527.81     1767.47     29.43 o 
   0   3   1     1054.04     1085.98     18.89 o 
   1   3   1     1635.78     2130.33     44.23 o 
   2   3   1      986.51     1134.80     25.98 o 
   3   3   1     1273.45     1424.95     32.43 o 
   4   3   1      526.28      632.10     17.84 o 
   5   3   1       70.98       94.19      8.94 o 
   6   3   1      174.17      160.61     11.04 o 
   7   3   1        4.95        2.49      4.59 o 
   8   3   1        0.10        3.88      5.03 o 
 -11   4   1       58.63       74.27      9.09 o 
 -10   4   1       12.12       14.86      3.60 o 
  -9   4   1       37.32       37.71      3.84 o 
  -8   4   1        3.84        8.96      2.49 o 
  -7   4   1       45.17       41.93      2.73 o 
  -6   4   1       24.92       40.61      2.50 o 
  -5   4   1      181.14      189.73      4.51 o 
  -4   4   1     1501.88     1423.85     26.17 o 
  -3   4   1     2643.76     2528.55     41.91 o 
  -2   4   1     1902.09     1904.69     32.14 o 
  -1   4   1      329.65      267.96      7.21 o 
   0   4   1      183.27      209.04      5.48 o 
   1   4   1        2.12        3.83      3.43 o 
   2   4   1       14.16       19.87      3.60 o 
   3   4   1        1.45        2.56      3.69 o 
   4   4   1       45.83       47.15      5.45 o 
   5   4   1      364.67      376.66     14.11 o 
   6   4   1      285.61      281.96     12.81 o 
   7   4   1        4.84       -2.51      4.89 o 
 -11   5   1       67.20       76.46     12.90 o 
 -10   5   1      167.36      189.55     12.90 o 
  -9   5   1      243.40      240.25      8.42 o 
  -8   5   1       51.49       49.66      3.87 o 
  -7   5   1       41.86       38.15      2.69 o 
  -6   5   1        7.01        6.72      1.75 o 
  -5   5   1      124.82      123.05      3.64 o 
  -4   5   1      309.91      288.67      7.15 o 
  -3   5   1        6.98       17.61      4.18 o 
  -2   5   1      685.45      650.18     13.03 o 
  -1   5   1     4052.26     4213.01     68.92 o 
   0   5   1     1156.94     1215.27     22.07 o 
   1   5   1       93.05       97.99      5.91 o 
   2   5   1       96.55      118.28      6.81 o 
   3   5   1       51.19       56.97      5.79 o 
   4   5   1       28.37       25.10      5.81 o 
   5   5   1      120.60      117.21      8.23 o 
   6   5   1       65.63       69.01      7.35 o 
 -10   6   1      218.03      216.09     20.43 o 
  -9   6   1      365.89      396.33     14.21 o 
  -8   6   1      966.68      861.57     62.18 o 
  -7   6   1       61.80       74.12      5.67 o 
  -6   6   1      219.60      219.91      5.56 o 
  -5   6   1      151.98      145.41      5.96 o 
  -4   6   1      595.90      590.87     12.60 o 
  -3   6   1      477.05      498.12     11.17 o 
  -2   6   1       54.59       59.18      3.71 o 
  -1   6   1      938.09      931.42     18.09 o 
   0   6   1      812.16      767.43     19.99 o 
   1   6   1      290.50      255.11     12.82 o 
   2   6   1        2.87        1.32      5.12 o 
   3   6   1      106.76      101.58      7.58 o 
   4   6   1        1.88        2.16      4.72 o 
   5   6   1       15.29       11.31      6.25 o 
 -10   7   1        0.73       -4.59      4.59 o 
  -9   7   1       84.01       92.02      7.24 o 
  -8   7   1      294.08      269.19     11.35 o 
  -7   7   1      125.16      120.88      9.10 o 
  -6   7   1      245.46      252.75     10.67 o 
  -5   7   1      898.58      878.66     17.75 o 
  -4   7   1       21.99       22.05      3.32 o 
  -3   7   1      340.89      323.55      8.87 o 
  -2   7   1       23.31       20.89      2.98 o 
  -1   7   1        0.09       -2.35      2.59 o 
   0   7   1       16.49       11.05      4.10 o 
   1   7   1      209.11      152.73      8.49 o 
   2   7   1       17.16       12.77      8.24 o 
   3   7   1      195.03      190.22     10.34 o 
   4   7   1       13.30       18.67      5.61 o 
 -10   8   1       92.21      106.00      8.57 o 
  -9   8   1       82.88       87.71      7.85 o 
  -8   8   1       60.57       63.00      6.48 o 
  -7   8   1        1.34        0.25      7.26 o 
  -6   8   1     1080.07     1059.90     27.94 o 
  -5   8   1      380.05      369.31     25.85 o 
  -4   8   1      272.56      251.96      8.12 o 
  -3   8   1      103.22      104.07      5.24 o 
  -2   8   1        9.56       11.69      3.11 o 
  -1   8   1       44.18       44.65      5.49 o 
   0   8   1       84.73       69.68      6.36 o 
   1   8   1       19.18       27.80      5.63 o 
   2   8   1       67.41       72.31      7.28 o 
   3   8   1      154.75      149.15      9.99 o 
  -9   9   1       45.76       51.15      6.86 o 
  -8   9   1       75.33       71.24      8.88 o 
  -7   9   1       82.97       94.73      7.84 o 
  -6   9   1        0.03       -3.94      3.94 o 
  -5   9   1      130.87      134.29      8.49 o 
  -4   9   1      186.50      177.58      9.43 o 
  -3   9   1       96.49       84.87      7.57 o 
  -2   9   1       16.26       10.30      4.96 o 
  -1   9   1       14.65        5.08      4.92 o 
   0   9   1       13.14       18.05      5.29 o 
   1   9   1       36.89       34.15      6.03 o 
  -8  10   1       46.02       68.14     15.83 o 
  -7  10   1       49.07       62.24      7.31 o 
  -6  10   1      117.34      126.41      9.18 o 
  -5  10   1       97.63       99.05      8.02 o 
  -4  10   1       10.38        5.79      8.95 o 
  -3  10   1        9.98       11.31      9.03 o 
  -2  10   1       47.00       48.29      6.61 o 
  -1  10   1        1.87        2.64      4.88 o 
  -5  11   1      129.24      154.44     16.10 o 
   2 -11   2        0.57       -7.19      8.18 o 
   3 -11   2       61.26       76.35     12.53 o 
   4 -11   2       91.55      111.80     14.22 o 
   5 -11   2      216.25      212.63     11.29 o 
   6 -11   2       32.89       39.70      7.39 o 
   7 -11   2        0.35        4.81      5.56 o 
   0 -10   2       14.29       14.16      5.44 o 
   1 -10   2       22.61       21.65      5.93 o 
   2 -10   2       86.42       94.41     12.46 o 
   3 -10   2       38.67       45.03     10.91 o 
   4 -10   2      105.52      106.49     15.53 o 
   5 -10   2      338.80      324.30     13.41 o 
   6 -10   2      437.27      443.86     19.31 o 
   7 -10   2      133.43      139.48      9.43 o 
   8 -10   2       11.64       15.32      5.57 o 
   9 -10   2        4.02        4.45      5.58 o 
  -2  -9   2       50.86       55.15      9.88 o 
  -1  -9   2       41.85       43.21      6.35 o 
   0  -9   2       58.47       58.72      6.29 o 
   1  -9   2       12.70        9.61      9.34 o 
   2  -9   2        3.60        0.09      5.47 o 
   3  -9   2      210.59      208.81      9.76 o 
   4  -9   2       26.76       33.10     10.10 o 
   5  -9   2       27.50       20.64      8.94 o 
   6  -9   2       89.84       95.54      7.53 o 
   7  -9   2      332.56      345.29     15.68 o 
   8  -9   2      349.36      374.35     16.05 o 
   9  -9   2       69.99       84.58      7.63 o 
  -4  -8   2        6.53        5.55      5.84 o 
  -3  -8   2        9.31       10.32      5.71 o 
  -2  -8   2        4.15        6.89      5.66 o 
  -1  -8   2        0.99        0.84      4.67 o 
   0  -8   2      599.37      562.62     40.96 o 
   1  -8   2     1023.63      923.57     23.48 o 
   2  -8   2      442.14      446.65     11.21 o 
   3  -8   2       63.34       63.82      5.05 o 
   4  -8   2      169.10      156.49      9.40 o 
   5  -8   2      213.91      211.35      9.70 o 
   6  -8   2       75.57       85.95      6.72 o 
   7  -8   2       75.85       67.78      5.62 o 
   8  -8   2      294.19      286.51     14.99 o 
   9  -8   2      487.04      509.32     13.92 o 
  10  -8   2      159.07      153.46     14.33 o 
  -5  -7   2       20.11       22.40      6.61 o 
  -4  -7   2        9.20        5.38      5.37 o 
  -3  -7   2        0.98        7.74      5.05 o 
  -2  -7   2      412.66      449.53     17.91 o 
  -1  -7   2       61.91       59.13      5.96 o 
   0  -7   2        0.28       -1.07      3.18 o 
   1  -7   2      218.97      215.77      6.77 o 
   2  -7   2      721.68      687.67     14.32 o 
   3  -7   2      592.04      562.68     12.27 o 
   4  -7   2     1548.85     1510.52     35.19 o 
   5  -7   2       90.28       82.34      6.01 o 
   6  -7   2     1336.97     1362.55     26.57 o 
   7  -7   2       90.13       90.78      5.14 o 
   8  -7   2       73.48       75.39      5.13 o 
   9  -7   2       96.39      110.94      6.07 o 
  10  -7   2      177.98      194.85      8.19 o 
  -6  -6   2       42.34       44.65      7.21 o 
  -5  -6   2       72.40       81.42      7.74 o 
  -4  -6   2      114.12      120.89      8.31 o 
  -3  -6   2      421.73      432.01     14.74 o 
  -2  -6   2      150.16      172.00      8.38 o 
  -1  -6   2       31.77       35.19      4.42 o 
   0  -6   2      329.86      334.86     14.69 o 
   1  -6   2      542.59      527.60     11.33 o 
   2  -6   2      380.73      420.65      9.57 o 
   3  -6   2        3.16        5.46      2.31 o 
   4  -6   2     1217.65     1230.83     19.21 o 
   5  -6   2     1353.19     1352.75     32.09 o 
   6  -6   2      586.66      573.34     13.26 o 
   7  -6   2        2.33       12.85      2.98 o 
   8  -6   2        9.11       10.69      3.32 o 
   9  -6   2      108.28      104.19      7.82 o 
  10  -6   2       13.81       15.09      3.93 o 
  -7  -5   2       42.38       31.14      6.26 o 
  -6  -5   2       27.74       32.77      6.47 o 
  -5  -5   2        1.67       -2.86      4.93 o 
  -4  -5   2       86.15       96.70     17.19 o 
  -3  -5   2      115.34      125.37      7.22 o 
  -2  -5   2      321.30      366.94     11.91 o 
  -1  -5   2      236.15      270.56      6.86 o 
   0  -5   2       73.93       72.68      3.38 o 
   1  -5   2      136.10      111.98      4.85 o 
   2  -5   2     3033.86     3280.33     53.87 o 
   3  -5   2      147.80      117.10      6.06 o 
   4  -5   2      528.41      580.81     12.40 o 
   5  -5   2      862.74      845.87     17.05 o 
   6  -5   2      873.78      843.38     17.47 o 
   7  -5   2      154.61      160.33      6.18 o 
   8  -5   2      384.57      359.14     19.58 o 
   9  -5   2      242.76      245.01      8.78 o 
  10  -5   2      169.67      165.47      9.01 o 
  -7  -4   2      155.50      140.14     24.78 o 
  -6  -4   2      107.57      118.46      8.11 o 
  -5  -4   2      742.30      747.78     21.29 o 
  -4  -4   2      283.05      268.33     14.59 o 
  -3  -4   2      386.24      412.92     12.75 o 
  -2  -4   2     1732.23     2009.37     34.23 o 
  -1  -4   2     1997.62     2498.72     41.65 o 
   0  -4   2       50.09       47.06      2.65 o 
   1  -4   2     1289.06     1519.85     25.87 o 
   2  -4   2       63.41       81.51      5.37 o 
   3  -4   2      477.43      404.25      8.84 o 
   4  -4   2      308.28      239.08      8.33 o 
   5  -4   2       33.71       23.27      2.65 o 
   6  -4   2        2.97       11.15      1.94 o 
   7  -4   2      522.59      500.19     12.24 o 
   8  -4   2      285.36      273.76      8.72 o 
   9  -4   2      376.50      384.35     11.33 o 
  10  -4   2      169.62      171.35      7.86 o 
  -8  -3   2        5.90        8.03      4.90 o 
  -7  -3   2      113.82      121.66      8.26 o 
  -6  -3   2      280.69      258.63     10.98 o 
  -5  -3   2     1272.32     1257.11     57.74 o 
  -4  -3   2      664.03      725.87     19.08 o 
  -3  -3   2      364.48      414.42      9.03 o 
  -2  -3   2       43.35       53.76      2.72 o 
  -1  -3   2     2781.26     3564.91     60.92 o 
   0  -3   2     4158.25     5298.37     84.66 o 
   1  -3   2     1741.77     1892.62     98.32 o 
   2  -3   2      171.17      221.90      6.46 o 
   3  -3   2      336.80      330.42      7.42 o 
   4  -3   2      356.99      298.23      6.17 o 
   5  -3   2     3254.05     3379.33     48.49 o 
   6  -3   2     1139.08     1094.86     17.85 o 
   7  -3   2      349.33      337.52     12.00 o 
   8  -3   2       80.40       82.84      4.09 o 
   9  -3   2       72.70       78.09      7.45 o 
  10  -3   2       35.60       45.94      6.11 o 
  -9  -2   2      170.24      160.78     10.14 o 
  -8  -2   2       21.02       20.53     11.42 o 
  -7  -2   2       22.68       23.49      5.01 o 
  -6  -2   2       67.45       65.01      5.42 o 
  -5  -2   2      761.52      766.63     15.65 o 
  -4  -2   2     1067.81     1192.54     28.41 o 
  -3  -2   2      305.40      258.01      6.41 o 
  -2  -2   2     3088.07     3726.94     60.37 o 
  -1  -2   2      714.37      781.19     13.76 o 
   0  -2   2      415.49      347.18     12.45 o 
   1  -2   2     2080.45     2409.46     62.38 o 
   2  -2   2       51.64       53.45      2.35 o 
   3  -2   2       34.16       37.82      1.66 o 
   4  -2   2      592.82      627.64     10.52 o 
   5  -2   2      215.98      228.99      6.09 o 
   6  -2   2     1306.44     1328.26     24.22 o 
   7  -2   2     1067.02     1044.38     20.45 o 
   8  -2   2      562.13      543.79     13.08 o 
   9  -2   2        2.48        5.11      4.39 o 
  10  -2   2       12.20       23.80      9.43 o 
  -9  -1   2      205.00      224.27     11.22 o 
  -8  -1   2      157.54      158.50     16.07 o 
  -7  -1   2      522.54      502.66     30.11 o 
  -5  -1   2      308.72      303.53     10.55 o 
  -4  -1   2       16.85        6.53      2.95 o 
  -3  -1   2      285.22      265.20      6.16 o 
  -2  -1   2     2752.31     2912.84     47.18 o 
  -1  -1   2     6022.16     7423.43    209.71 o 
   0  -1   2     1767.84     1856.41     30.04 o 
   1  -1   2     3537.43     3648.72     59.78 o 
   2  -1   2     1643.27     1745.64     25.84 o 
   3  -1   2      345.69      371.87     11.25 o 
   4  -1   2        5.11        5.99      2.27 o 
   5  -1   2        0.67        3.05      2.31 o 
   6  -1   2        4.83        3.86      2.19 o 
   7  -1   2      223.04      232.33      8.87 o 
   8  -1   2       16.28       21.42      4.44 o 
   9  -1   2      185.84      187.66     11.35 o 
  10  -1   2        5.97        0.99      8.18 o 
 -10   0   2        0.24       -0.88      4.54 o 
  -9   0   2       11.68       15.24      4.83 o 
  -8   0   2      630.23      625.91     18.56 o 
  -7   0   2      730.80      716.31     15.42 o 
  -6   0   2     1731.80     1794.45     31.77 o 
  -5   0   2      617.65      650.64     22.16 o 
  -4   0   2        1.65        0.41      1.71 o 
  -3   0   2       98.49      110.02      3.43 o 
  -2   0   2     2590.08     2582.04    121.82 o 
  -1   0   2       48.56       38.88      2.69 o 
   0   0   2    15657.32    16201.01    312.39 o 
   1   0   2     9641.73    10496.83    165.43 o 
   2   0   2     4306.75     5383.92    125.77 o 
   3   0   2      150.62      149.99      4.87 o 
   4   0   2        0.80        2.24      1.62 o 
   5   0   2       24.62       24.84      2.50 o 
   6   0   2       78.63       83.05      4.15 o 
   7   0   2      137.49      121.99      8.71 o 
   8   0   2      111.32      111.50      7.52 o 
   9   0   2       21.22       33.59     11.77 o 
 -10   1   2        1.88       -4.18      4.18 o 
  -9   1   2       33.26       37.79      5.16 o 
  -8   1   2      123.38      123.59      6.48 o 
  -7   1   2      632.61      591.26     13.12 o 
  -6   1   2     2084.52     2004.75     34.80 o 
  -5   1   2     3704.81     3557.57     58.47 o 
  -4   1   2     1876.67     1896.52     31.90 o 
  -3   1   2     6058.01     6538.33    103.93 o 
  -2   1   2      453.81      390.11      7.85 o 
  -1   1   2        7.70        3.74      1.31 o 
   0   1   2     3560.91     4187.48     83.82 o 
   1   1   2    13220.76    16972.31    392.31 o 
   2   1   2      468.02      513.18      9.96 o 
   3   1   2     1909.91     2255.30     61.95 o 
   4   1   2       14.31       10.42      2.83 o 
   5   1   2      327.08      347.29     20.14 o 
   6   1   2       77.30       79.66      6.01 o 
   7   1   2        6.04        9.87      4.11 o 
   8   1   2       11.87        6.14      4.55 o 
   9   1   2       17.20       17.11      7.41 o 
 -10   2   2       44.76       53.03     12.31 o 
  -9   2   2      550.71      518.39     13.19 o 
  -8   2   2     1028.59      987.73     20.03 o 
  -7   2   2      163.59      189.73      9.92 o 
  -6   2   2      319.94      365.85      8.72 o 
  -5   2   2      525.80      400.79     11.04 o 
  -4   2   2     8596.63     9158.53    145.44 o 
  -3   2   2     6045.68     6050.05     83.92 o 
  -2   2   2     2661.80     2466.40     40.09 o 
  -1   2   2      182.04      174.75      4.32 o 
   0   2   2      782.14      945.91     29.00 o 
   1   2   2      370.27      388.60      7.92 o 
   2   2   2       11.32       20.10      3.24 o 
   3   2   2      326.47      358.32     16.21 o 
   4   2   2      906.39     1036.73     28.95 o 
   5   2   2      489.03      510.45     23.40 o 
   6   2   2       30.52       39.68      5.15 o 
   7   2   2       11.00        4.36      4.07 o 
   8   2   2       15.75       13.23      5.16 o 
 -10   3   2      121.63      121.71      7.96 o 
  -9   3   2      425.60      391.96     12.93 o 
  -8   3   2      324.45      290.30     18.00 o 
  -7   3   2      403.85      401.83      9.71 o 
  -6   3   2     2358.27     2452.15     36.14 o 
  -5   3   2      204.19      177.46      7.97 o 
  -4   3   2       67.74       62.61      2.35 o 
  -3   3   2      683.58      682.14     10.79 o 
  -2   3   2     3572.50     3487.24     56.64 o 
  -1   3   2     1482.51     1517.69     31.84 o 
   0   3   2      661.20      721.24     13.45 o 
   1   3   2      181.94      178.83      5.97 o 
   2   3   2      140.30      147.26     10.56 o 
   3   3   2        5.63        1.64      3.01 o 
   4   3   2       51.98       56.26      5.27 o 
   5   3   2      253.07      273.37     17.71 o 
   6   3   2       60.02       56.39      6.26 o 
   7   3   2        1.21        6.73      4.70 o 
 -10   4   2       47.79       44.67     10.59 o 
  -9   4   2      114.74      109.25      5.63 o 
  -8   4   2        5.60        4.13      2.20 o 
  -7   4   2       28.62       24.96      2.40 o 
  -6   4   2      180.11      172.01      4.53 o 
  -5   4   2      694.51      563.07      9.80 o 
  -4   4   2     1066.65      989.26     19.44 o 
  -3   4   2      295.28      256.47      9.35 o 
  -2   4   2      743.12      808.46     17.55 o 
  -1   4   2     4074.07     4310.93     70.04 o 
   0   4   2      408.12      385.10      8.63 o 
   1   4   2     1298.21     1372.57     24.28 o 
   2   4   2      790.57      833.90     21.18 o 
   3   4   2      183.29      189.49      8.58 o 
   4   4   2       12.89       17.29      4.13 o 
   5   4   2        0.59       -4.18      8.42 o 
   6   4   2        0.31       -1.99      4.49 o 
   7   4   2       24.38       22.38      5.77 o 
 -10   5   2        5.30        1.94      4.76 o 
  -9   5   2        7.88        4.66      4.18 o 
  -8   5   2        5.34        4.66      8.24 o 
  -7   5   2       63.54       60.95      3.11 o 
  -6   5   2      122.92      123.31      4.93 o 
  -5   5   2      209.29      188.93      4.73 o 
  -4   5   2     1113.56     1075.26     19.92 o 
  -3   5   2     1574.92     1560.25     27.57 o 
  -2   5   2      215.19      166.05      5.46 o 
  -1   5   2      107.71      118.87      4.67 o 
   0   5   2      282.52      264.57      7.14 o 
   1   5   2     1543.34     1555.74     35.22 o 
   2   5   2     1101.25     1142.27     44.22 o 
   3   5   2       25.23       21.65      4.76 o 
   4   5   2      554.49      583.31     18.60 o 
   5   5   2       80.30       83.41      7.20 o 
   6   5   2       20.26       22.86      5.74 o 
 -10   6   2       50.88       48.23      6.10 o 
  -9   6   2       61.98       58.77      6.12 o 
  -8   6   2       60.81       66.26      6.11 o 
  -7   6   2        2.23       -1.66      3.47 o 
  -6   6   2      232.86      192.73      7.93 o 
  -5   6   2      167.99      177.55      5.90 o 
  -4   6   2       49.98       53.61      3.74 o 
  -3   6   2      888.96      913.45     19.71 o 
  -2   6   2      917.66      865.25     17.21 o 
  -1   6   2     2044.77     2091.81     36.57 o 
   0   6   2      306.80      298.48     38.77 o 
   1   6   2        3.29        2.07      4.01 o 
   2   6   2        9.51        6.02      4.19 o 
   3   6   2      349.19      318.06     12.79 o 
   4   6   2       93.75       96.36      9.38 o 
   5   6   2       27.14       32.44      5.64 o 
 -10   7   2       15.31       19.98      5.62 o 
  -9   7   2       47.08       44.38      8.83 o 
  -8   7   2      382.38      387.63     14.12 o 
  -7   7   2      114.66      109.74      7.35 o 
  -6   7   2        2.53        7.54      4.39 o 
  -5   7   2      225.10      218.07      7.27 o 
  -4   7   2       65.37       75.28      6.48 o 
  -3   7   2       17.58       23.10      3.28 o 
  -2   7   2       41.39       30.43      3.44 o 
  -1   7   2      458.59      392.28     53.21 o 
   0   7   2      512.77      468.42     15.13 o 
   1   7   2      516.62      527.76     16.89 o 
   2   7   2       18.96       13.22      4.90 o 
   3   7   2        3.31        7.45      5.71 o 
   4   7   2        0.62       -1.05      6.17 o 
 -10   8   2        2.03        4.53      7.33 o 
  -9   8   2       23.68       19.13      6.19 o 
  -8   8   2       87.85       83.34      7.46 o 
  -7   8   2      167.19      165.95      9.52 o 
  -6   8   2      395.99      378.94     14.67 o 
  -5   8   2      191.81      185.43      7.19 o 
  -4   8   2       17.10       17.44      4.72 o 
  -3   8   2        7.13        6.80      3.21 o 
  -2   8   2       42.58       45.45      6.87 o 
  -1   8   2       41.17       37.29      5.69 o 
   0   8   2       34.38       27.30      9.69 o 
   1   8   2       87.75       66.46      6.80 o 
   2   8   2       93.97       77.05      7.67 o 
  -9   9   2       10.28        6.38      5.38 o 
  -8   9   2       11.21        8.96      5.35 o 
  -7   9   2       11.48       21.15      5.37 o 
  -6   9   2       64.92       76.66      7.24 o 
  -5   9   2       44.98       67.21      6.73 o 
  -4   9   2       34.06       33.05      4.15 o 
  -3   9   2       18.35       14.05      5.23 o 
  -2   9   2        2.76        7.21      4.92 o 
  -1   9   2        8.48        5.12      4.75 o 
   0   9   2        1.02        5.47      7.94 o 
   1   9   2        8.33        5.05      5.18 o 
  -8  10   2        1.07       -0.77      8.01 o 
  -7  10   2       26.06       16.99      5.86 o 
  -6  10   2        0.08       -3.05      5.04 o 
  -5  10   2        2.36        6.11      6.87 o 
  -4  10   2       25.15       39.39     10.72 o 
  -3  10   2       60.61       53.36      6.93 o 
  -2  10   2       55.55       66.79      7.58 o 
  -1  10   2        0.21        1.67      5.29 o 
   2 -11   3       13.28       31.51     10.28 o 
   3 -11   3       19.20       16.58     10.13 o 
   4 -11   3        1.75       -1.19      4.55 o 
   5 -11   3        0.23       -2.86      4.76 o 
   6 -11   3       73.17       72.83      9.91 o 
   7 -11   3      180.85      186.05     11.11 o 
  -1 -10   3       38.56       55.43     11.64 o 
   0 -10   3      455.66      442.60     16.16 o 
   1 -10   3      469.11      434.56     15.40 o 
   2 -10   3      317.54      291.52     19.57 o 
   3 -10   3       22.44       26.54      4.99 o 
   4 -10   3       41.08       44.74      5.90 o 
   5 -10   3       55.30       57.69      6.48 o 
   6 -10   3        0.63        5.47      4.51 o 
   7 -10   3       59.94       56.17      6.88 o 
   8 -10   3      190.75      208.30     11.35 o 
   9 -10   3      117.74      131.19      9.46 o 
  -2  -9   3      125.35      125.13      9.35 o 
  -1  -9   3        0.16       -4.82      4.82 o 
   0  -9   3        2.55        7.48      5.22 o 
   1  -9   3      117.37      120.79      7.45 o 
   2  -9   3      142.05      134.06      6.11 o 
   3  -9   3      214.81      196.72     14.59 o 
   4  -9   3      297.56      275.80     14.48 o 
   5  -9   3       39.63       40.10      5.53 o 
   6  -9   3        4.75       -1.80      4.10 o 
   7  -9   3       22.53       24.92      5.36 o 
   8  -9   3        2.06       -0.27      3.82 o 
   9  -9   3       83.44       86.82      6.31 o 
  -4  -8   3       26.14       32.02      8.88 o 
  -3  -8   3       45.97       60.93     11.68 o 
  -2  -8   3        3.04        5.52      5.07 o 
  -1  -8   3       15.43       19.00      5.13 o 
   0  -8   3     1059.67     1026.84     26.13 o 
   1  -8   3      599.49      586.46     14.71 o 
   2  -8   3      239.28      213.49      7.06 o 
   3  -8   3      437.21      397.63     13.46 o 
   4  -8   3     1133.37     1067.34     27.25 o 
   5  -8   3       72.22       74.03      6.17 o 
   6  -8   3      278.36      291.07      9.25 o 
   7  -8   3        8.15        9.64      3.46 o 
   8  -8   3       66.68       82.16      5.53 o 
   9  -8   3       47.93       44.78      4.80 o 
  10  -8   3        5.14       14.89      4.10 o 
  -5  -7   3        4.73        3.99      5.93 o 
  -4  -7   3       92.68       90.45     12.33 o 
  -3  -7   3       93.47      114.30      8.18 o 
  -2  -7   3       21.24       26.56      7.85 o 
  -1  -7   3       71.65       84.71      6.25 o 
   0  -7   3      705.15      730.29     15.29 o 
   1  -7   3     1007.79     1101.76     21.01 o 
   2  -7   3     1508.09     1482.65     26.77 o 
   3  -7   3      102.23       97.53      4.66 o 
   4  -7   3      185.55      201.91      8.92 o 
   5  -7   3      978.88      931.58     20.53 o 
   6  -7   3     1000.60      937.48     28.36 o 
   7  -7   3      142.66      130.06      6.05 o 
   8  -7   3      458.08      461.50     12.62 o 
   9  -7   3      306.71      307.49     10.07 o 
  10  -7   3       41.01       56.05      5.04 o 
  -6  -6   3        2.96        5.72      5.45 o 
  -5  -6   3       35.80       41.13      6.68 o 
  -4  -6   3        4.21       -1.87      4.55 o 
  -3  -6   3       22.66       21.89      4.99 o 
  -2  -6   3        0.24        0.07      3.49 o 
  -1  -6   3      503.44      524.83     15.30 o 
   0  -6   3       11.63        7.95      2.29 o 
   1  -6   3       97.49       92.35      4.03 o 
   2  -6   3     2013.99     2048.41     35.11 o 
   3  -6   3     2487.57     2400.60     52.35 o 
   4  -6   3     1882.18     1861.47     40.61 o 
   5  -6   3      232.17      230.96      7.28 o 
   6  -6   3       37.09       32.00      3.50 o 
   7  -6   3      782.02      735.89     16.51 o 
   8  -6   3      740.16      684.26     16.19 o 
   9  -6   3      137.94      157.90      8.81 o 
  10  -6   3      118.75      108.42      6.93 o 
  -7  -5   3        0.62        5.37      4.95 o 
  -6  -5   3        4.67        6.12      4.72 o 
  -5  -5   3      269.96      294.57     12.60 o 
  -4  -5   3      237.26      249.46     12.90 o 
  -3  -5   3     1234.80     1323.03     31.35 o 
  -2  -5   3       95.12       94.96      4.06 o 
  -1  -5   3       84.44       94.45      4.01 o 
   0  -5   3       41.49       62.22      6.02 o 
   1  -5   3       43.74       42.85      4.67 o 
   2  -5   3        5.52        6.74      1.76 o 
   3  -5   3     1603.31     1583.05     28.52 o 
   4  -5   3     4273.95     4283.52     92.88 o 
   5  -5   3     6273.85     6426.55    148.31 o 
   6  -5   3     1175.12     1143.08     22.60 o 
   7  -5   3        2.58        1.90      2.75 o 
   8  -5   3       44.30       46.33      4.18 o 
   9  -5   3      220.12      216.33      8.45 o 
  10  -5   3      139.20      132.10      7.04 o 
  -7  -4   3       14.20       11.05      5.07 o 
  -6  -4   3       23.91       32.15      5.27 o 
  -5  -4   3      330.17      341.40     12.79 o 
  -4  -4   3       57.67       51.92      4.99 o 
  -3  -4   3     1927.41     2220.53     38.14 o 
  -2  -4   3     2103.22     2238.04     37.92 o 
  -1  -4   3     1402.55     1586.37     27.40 o 
   0  -4   3     1373.94     1639.93     27.97 o 
   1  -4   3       85.36       80.25      5.27 o 
   2  -4   3      560.36      547.11     16.05 o 
   3  -4   3       28.85       37.34      2.55 o 
   4  -4   3      159.05      209.96      7.90 o 
   5  -4   3     1747.86     1766.05     26.48 o 
   6  -4   3     1083.78     1027.11     16.82 o 
   7  -4   3     1290.70     1200.01     23.96 o 
   8  -4   3      174.46      171.11      6.84 o 
   9  -4   3      100.88      101.68      7.10 o 
  10  -4   3       25.24       26.14      5.01 o 
  -8  -3   3       46.78       55.78     15.44 o 
  -7  -3   3      163.11      165.54      9.35 o 
  -6  -3   3      124.81      116.98      7.40 o 
  -4  -3   3       19.45       25.27      4.15 o 
  -3  -3   3       99.08      107.92      4.18 o 
  -2  -3   3       14.34       32.25      2.70 o 
  -1  -3   3     1536.69     1690.78     28.48 o 
   0  -3   3     2887.22     3204.80     51.83 o 
   1  -3   3        8.46        5.54      1.25 o 
   2  -3   3       53.70       89.82      3.24 o 
   3  -3   3     1725.75     1803.50     31.43 o 
   4  -3   3     1594.68     1693.26     25.16 o 
   5  -3   3      415.67      399.25      7.79 o 
   6  -3   3        1.61        4.21      2.58 o 
   7  -3   3      841.80      788.07     17.80 o 
   8  -3   3      670.62      673.61     28.99 o 
   9  -3   3      105.42      113.22      6.28 o 
  10  -3   3      107.59      111.13      8.59 o 
  -9  -2   3       16.99       20.75      5.58 o 
  -8  -2   3      862.12      802.77     23.47 o 
  -7  -2   3      795.89      756.97     29.26 o 
  -6  -2   3       34.12       35.71      7.08 o 
  -5  -2   3        9.55       23.84      3.81 o 
  -4  -2   3        1.03       -1.15      5.93 o 
  -3  -2   3      339.03      352.16      8.06 o 
  -2  -2   3      527.64      523.13     10.31 o 
  -1  -2   3      121.90      118.33      3.67 o 
   0  -2   3     2487.11     2509.94     40.59 o 
   1  -2   3     1856.18     2138.07     55.72 o 
   2  -2   3      773.33      692.34     17.03 o 
   3  -2   3      214.83      185.65      7.60 o 
   4  -2   3       19.35       21.16      2.60 o 
   5  -2   3      884.11      903.80     17.05 o 
   6  -2   3      486.71      451.60     10.44 o 
   7  -2   3       79.60       79.58      4.41 o 
   8  -2   3      132.45      130.68      5.97 o 
   9  -2   3      711.13      665.98     31.06 o 
  10  -2   3      427.51      412.91     16.84 o 
  -9  -1   3        0.49        1.31      4.63 o 
  -8  -1   3      283.00      261.79     11.23 o 
  -7  -1   3      196.65      193.11      9.03 o 
  -6  -1   3      741.48      756.78     15.74 o 
  -5  -1   3     1068.04     1096.90     20.49 o 
  -4  -1   3      705.90      748.93     14.44 o 
  -3  -1   3      301.69      405.30     10.79 o 
  -2  -1   3      155.22      149.85      5.12 o 
  -1  -1   3      206.49      145.74      9.96 o 
   0  -1   3     3308.00     3550.34     58.50 o 
   1  -1   3       91.64      106.01      5.45 o 
   2  -1   3      249.59      320.30     10.48 o 
   3  -1   3      914.23      882.10     15.85 o 
   4  -1   3      603.06      614.72     12.16 o 
   5  -1   3      561.56      601.98     12.49 o 
   6  -1   3      360.43      327.61     14.93 o 
   7  -1   3       96.89       83.59      4.61 o 
   8  -1   3       24.41       19.67      4.51 o 
   9  -1   3       38.98       55.85      6.73 o 
 -10   0   3       33.50       35.62      6.02 o 
  -9   0   3      226.52      225.19     10.65 o 
  -8   0   3      245.34      248.72     10.55 o 
  -7   0   3      523.37      511.82     12.14 o 
  -6   0   3      515.57      522.65     14.45 o 
  -5   0   3     1510.84     1582.06     34.02 o 
  -4   0   3     3548.81     3749.79     74.56 o 
  -3   0   3     1024.72     1018.17     17.76 o 
  -2   0   3      817.38      787.38     22.21 o 
  -1   0   3       31.32       18.39      2.28 o 
   0   0   3       64.91       87.91      4.39 o 
   1   0   3    31087.50    35866.00    622.78 o 
   2   0   3      544.81      592.38     12.39 o 
   3   0   3      916.75     1009.79     29.91 o 
   4   0   3      361.17      349.80     12.06 o 
   5   0   3      932.32      972.52     21.56 o 
   6   0   3       71.78       75.08      5.58 o 
   7   0   3      148.80      117.76     21.02 o 
   8   0   3      186.52      195.93      9.98 o 
   9   0   3      211.50      213.93     11.16 o 
 -10   1   3       27.33       18.54      8.77 o 
  -9   1   3      130.58      144.60      8.42 o 
  -8   1   3      467.38      437.97     11.31 o 
  -7   1   3      289.55      295.14      8.28 o 
  -6   1   3     1920.06     2021.05     35.27 o 
  -5   1   3      126.01      154.46      4.93 o 
  -4   1   3     2222.40     2366.50     39.29 o 
  -3   1   3     4268.41     4318.70     69.28 o 
  -2   1   3     3517.43     3722.94     59.61 o 
  -1   1   3       23.59       17.93      2.46 o 
   0   1   3     4228.95     4477.59     71.68 o 
   1   1   3     4090.84     4949.84    147.44 o 
   2   1   3      192.44      222.89      7.36 o 
   3   1   3      444.05      489.17     15.71 o 
   4   1   3        6.70        4.27      1.63 o 
   5   1   3      301.60      310.58     11.06 o 
   6   1   3       23.19       27.43      5.16 o 
   7   1   3       43.93       47.97      5.75 o 
   8   1   3      102.78      102.15     13.38 o 
 -10   2   3        4.48        6.18      4.47 o 
  -9   2   3       33.09       31.22      4.18 o 
  -8   2   3       36.05       41.25      3.79 o 
  -7   2   3      644.47      641.94     13.78 o 
  -6   2   3     1423.86     1416.41     25.45 o 
  -5   2   3      737.38      590.70     14.42 o 
  -4   2   3     1184.93     1157.93     20.29 o 
  -3   2   3       92.01       80.66      3.44 o 
  -2   2   3     7214.18     7465.03    118.70 o 
  -1   2   3     2580.08     2695.69     53.62 o 
   0   2   3     2519.61     2565.86     42.09 o 
   1   2   3       60.09       51.95      2.82 o 
   2   2   3      332.50      379.87      9.29 o 
   3   2   3      228.86      246.47     14.76 o 
   4   2   3        3.90        1.10      3.54 o 
   5   2   3      109.35      129.31      7.28 o 
   6   2   3        9.33        9.67      4.27 o 
   7   2   3        0.70       -2.10      3.96 o 
   8   2   3       25.85       17.06      5.28 o 
 -10   3   3       97.14      111.34      7.97 o 
  -9   3   3        0.72        5.79      3.35 o 
  -8   3   3       20.40       24.85      3.50 o 
  -7   3   3      247.80      271.90      7.62 o 
  -6   3   3      834.43      868.19     14.41 o 
  -5   3   3     1480.27     1388.51     21.08 o 
  -4   3   3    10105.56    10524.07    145.23 o 
  -3   3   3     2181.93     1889.05     31.86 o 
  -2   3   3      406.72      350.12      7.72 o 
  -1   3   3      429.93      437.49      9.15 o 
   0   3   3      631.56      605.86     11.84 o 
   1   3   3       16.64        7.76      2.24 o 
   2   3   3      106.41      120.67      9.60 o 
   3   3   3       65.99       66.39      5.15 o 
   4   3   3      160.61      151.79      7.81 o 
   5   3   3      171.85      183.83      9.16 o 
   6   3   3      213.32      226.76     12.22 o 
   7   3   3       14.84        9.59      5.02 o 
 -10   4   3      268.33      272.63     11.89 o 
  -9   4   3      177.65      186.48      7.07 o 
  -8   4   3       67.08       69.13      3.60 o 
  -7   4   3       96.76       91.73      3.56 o 
  -6   4   3      236.64      245.64      5.63 o 
  -5   4   3      402.77      414.19      9.74 o 
  -4   4   3     1260.85     1327.79     23.59 o 
  -3   4   3     1893.80     1753.82     30.30 o 
  -2   4   3     3367.56     3354.84     55.30 o 
  -1   4   3     1905.76     1888.14     32.43 o 
   0   4   3      380.05      371.51      8.49 o 
   1   4   3      243.79      239.37      6.97 o 
   2   4   3       12.06        6.78      5.86 o 
   3   4   3        1.78       -1.11      3.26 o 
   4   4   3       62.43       61.25      7.66 o 
   5   4   3        0.93       -3.94      3.94 o 
   6   4   3      112.34      111.36      9.23 o 
 -10   5   3       66.49       62.42      9.99 o 
  -9   5   3      498.40      472.53     41.38 o 
  -8   5   3      543.91      534.72     12.47 o 
  -7   5   3      307.72      275.27      7.77 o 
  -6   5   3       60.57       56.39      3.50 o 
  -5   5   3       89.02       87.40      5.20 o 
  -4   5   3       67.08       66.26      3.76 o 
  -3   5   3      327.23      353.23     10.77 o 
  -2   5   3      210.43      188.00      5.97 o 
  -1   5   3     1170.45     1166.37     21.70 o 
   0   5   3      283.41      246.60      6.85 o 
   1   5   3      217.57      216.52     12.16 o 
   2   5   3       15.27       33.23      9.21 o 
   3   5   3       74.55       73.46      6.46 o 
   4   5   3        1.74       -4.99      5.80 o 
   5   5   3       18.34        9.27      4.66 o 
   6   5   3       24.70        4.94      7.19 o 
 -10   6   3       45.23       47.20      9.51 o 
  -9   6   3        1.09        2.80      4.36 o 
  -8   6   3      391.29      380.30     18.94 o 
  -7   6   3      528.66      525.33     12.19 o 
  -6   6   3      479.78      468.31     11.12 o 
  -5   6   3       37.42       36.72      3.60 o 
  -4   6   3      247.10      259.23      7.68 o 
  -3   6   3      421.93      463.82     11.11 o 
  -2   6   3      108.75      108.87      5.00 o 
  -1   6   3        6.01        5.48      2.88 o 
   0   6   3      429.48      397.61     13.13 o 
   1   6   3      550.57      543.52     16.73 o 
   2   6   3      125.75      129.19      8.10 o 
   3   6   3       10.90       12.26      9.65 o 
   4   6   3       29.47       31.02      7.74 o 
 -10   7   3       38.04       36.22      9.58 o 
  -9   7   3       30.39       37.55      9.40 o 
  -8   7   3       36.26       42.26      6.49 o 
  -7   7   3       35.13       32.53      5.46 o 
  -6   7   3       83.91       91.97      5.07 o 
  -5   7   3      762.66      755.19     16.43 o 
  -4   7   3      123.86      138.72      6.10 o 
  -3   7   3      309.75      296.19      8.88 o 
  -2   7   3        3.24        6.03      2.89 o 
  -1   7   3       28.35       26.75      5.08 o 
   0   7   3       28.55       13.82      4.78 o 
   1   7   3       69.90       52.62      6.10 o 
   2   7   3       14.08       12.15      5.10 o 
   3   7   3      128.21      118.78      8.90 o 
  -9   8   3        9.00       11.83      6.96 o 
  -8   8   3      166.12      184.63     15.55 o 
  -7   8   3      145.61      130.50     10.93 o 
  -6   8   3        0.01        0.63      4.37 o 
  -5   8   3      334.41      354.33     10.51 o 
  -4   8   3      827.83      719.18     47.75 o 
  -3   8   3      378.78      360.84     18.95 o 
  -2   8   3       31.79       38.05     11.52 o 
  -1   8   3        9.69        5.99      4.68 o 
   0   8   3       99.57       97.66      7.42 o 
   1   8   3       33.43       39.05      6.10 o 
   2   8   3        6.27        5.66      5.29 o 
  -9   9   3       25.86       27.60      8.44 o 
  -8   9   3       13.58       17.50      7.08 o 
  -7   9   3       96.70      105.22     11.87 o 
  -6   9   3      112.64      124.18      8.89 o 
  -5   9   3        0.41        8.77      4.75 o 
  -4   9   3       43.08       41.26      6.22 o 
  -3   9   3      205.96      181.24     11.66 o 
  -2   9   3       27.39       33.29      6.22 o 
  -1   9   3       49.20       48.37      6.41 o 
   0   9   3       41.79       41.07      6.40 o 
  -7  10   3        1.79        0.52      5.71 o 
  -6  10   3       34.09       34.75      9.93 o 
  -5  10   3      120.18      148.56     19.00 o 
  -4  10   3       68.11       76.90     12.16 o 
  -3  10   3       51.53       63.68      7.35 o 
  -2  10   3        1.07       25.72      6.15 o 
   1 -11   4        8.13        9.58     10.32 o 
   2 -11   4        2.22        1.18      9.43 o 
   3 -11   4       56.10       53.28     11.75 o 
   4 -11   4       45.49       35.36      6.04 o 
   5 -11   4      100.97      104.88      8.42 o 
   6 -11   4       77.61       94.01      8.28 o 
   7 -11   4      140.01      145.49     10.03 o 
  -1 -10   4       99.38      106.35      8.78 o 
   0 -10   4      190.19      164.92     16.77 o 
   1 -10   4       51.51       46.50     11.94 o 
   2 -10   4        6.97       16.40     10.06 o 
   3 -10   4      197.50      172.70      9.41 o 
   4 -10   4      190.50      167.74      9.45 o 
   5 -10   4       17.43       19.11      5.00 o 
   6 -10   4       82.00       80.79      7.45 o 
   7 -10   4      120.24      120.05      8.65 o 
   8 -10   4       77.59       78.67      7.54 o 
   9 -10   4       80.91       84.75      7.85 o 
  -2  -9   4        0.29        2.10      8.92 o 
  -1  -9   4      238.33      219.37     13.98 o 
   0  -9   4      220.78      227.79     10.73 o 
   1  -9   4      191.54      193.28     20.60 o 
   2  -9   4      242.60      205.32      9.79 o 
   3  -9   4      203.48      180.78      9.42 o 
   4  -9   4       47.32       60.03      6.20 o 
   5  -9   4      108.90      114.49      7.81 o 
   6  -9   4       73.08       70.11      7.35 o 
   7  -9   4       19.41       18.16      4.07 o 
   8  -9   4        9.69        9.08      4.84 o 
   9  -9   4       75.02       70.60      5.94 o 
  -4  -8   4       35.08       32.53      9.54 o 
  -3  -8   4       81.56       77.51      7.86 o 
  -2  -8   4       34.44       42.92      6.14 o 
  -1  -8   4        1.92       -1.98      4.41 o 
   0  -8   4       16.46        9.62      4.21 o 
   1  -8   4      335.26      358.39      9.68 o 
   2  -8   4      588.03      558.07     12.69 o 
   3  -8   4      306.19      288.67     11.23 o 
   4  -8   4      324.52      329.32     12.22 o 
   5  -8   4        3.55        8.23      4.46 o 
   6  -8   4      174.84      167.12      7.28 o 
   7  -8   4       29.02       26.51      3.87 o 
   8  -8   4       38.63       45.67      4.52 o 
   9  -8   4       22.36       26.12      5.54 o 
  10  -8   4        9.75       12.72      4.01 o 
  -5  -7   4      243.63      243.76     12.64 o 
  -4  -7   4      260.55      237.04     11.82 o 
  -3  -7   4      172.65      173.22      9.59 o 
  -2  -7   4      227.07      239.88     10.55 o 
  -1  -7   4        2.88        5.79      5.88 o 
   0  -7   4      167.68      168.26      6.03 o 
   1  -7   4       14.27       17.23      3.09 o 
   2  -7   4       95.08       92.73      4.35 o 
   3  -7   4      571.21      568.27     16.38 o 
   4  -7   4     2001.85     1996.62     83.83 o 
   5  -7   4      575.50      571.27     13.61 o 
   6  -7   4      611.24      597.89     14.25 o 
   7  -7   4        0.35        1.67      3.82 o 
   8  -7   4       14.85       19.63      4.59 o 
   9  -7   4        7.15        7.57      3.40 o 
  10  -7   4        1.09        0.88      3.30 o 
  -6  -6   4       31.78       33.01      6.72 o 
  -5  -6   4       24.63       27.12      6.17 o 
  -4  -6   4        0.96       -3.91      4.73 o 
  -3  -6   4      429.21      434.77     14.63 o 
  -2  -6   4       60.08       62.86      5.51 o 
  -1  -6   4      657.37      673.90     14.14 o 
   0  -6   4       98.46       85.57      4.15 o 
   1  -6   4      303.12      283.83      7.45 o 
   2  -6   4       67.07       60.14      3.29 o 
   3  -6   4      344.01      368.38     12.67 o 
   4  -6   4      389.20      361.78      9.46 o 
   5  -6   4     2155.69     2106.09     38.09 o 
   6  -6   4     1106.19     1071.03     21.77 o 
   7  -6   4      720.30      687.09     15.91 o 
   8  -6   4        1.11        1.34      2.91 o 
   9  -6   4        3.00        4.47      3.35 o 
  10  -6   4        2.08        3.99      3.53 o 
  -7  -5   4       44.90       36.07      9.93 o 
  -6  -5   4      114.41      119.72     11.24 o 
  -5  -5   4      219.99      240.00     11.18 o 
  -4  -5   4      327.28      320.95     12.28 o 
  -3  -5   4       96.99      100.15      6.37 o 
  -2  -5   4       21.82       31.17      2.95 o 
  -1  -5   4      763.23      792.84     15.52 o 
   0  -5   4      829.97      876.58     16.61 o 
   1  -5   4      373.07      319.61      9.98 o 
   2  -5   4     1643.86     1767.00     30.02 o 
   3  -5   4      952.07      960.52     18.61 o 
   4  -5   4        0.75        4.21      2.31 o 
   5  -5   4      245.69      261.88      7.64 o 
   6  -5   4      925.29      857.58     18.10 o 
   7  -5   4     1012.62      939.41     23.18 o 
   8  -5   4      136.65      140.84      7.88 o 
   9  -5   4       50.39       59.16      8.18 o 
  10  -5   4       76.34       86.56      6.02 o 
  -7  -4   4      126.28      122.25      8.56 o 
  -6  -4   4        3.09        1.75      3.97 o 
  -5  -4   4      144.00      149.79      8.43 o 
  -4  -4   4      283.87      299.74     10.97 o 
  -3  -4   4      501.83      533.26     14.28 o 
  -2  -4   4      303.68      306.32      7.64 o 
  -1  -4   4     1405.46     1643.59     28.35 o 
   0  -4   4     1069.62     1143.03     20.24 o 
   1  -4   4     2774.59     2942.93     48.15 o 
   2  -4   4     2242.06     2326.06     33.57 o 
   3  -4   4      741.38      683.24     16.73 o 
   4  -4   4      104.17       76.45      5.41 o 
   5  -4   4      141.58      101.25      4.47 o 
   6  -4   4      100.48       98.20      4.79 o 
   7  -4   4       99.18       96.73      5.08 o 
   8  -4   4       98.97       97.35      8.49 o 
   9  -4   4      476.79      457.02     15.58 o 
  10  -4   4      141.91      135.18     15.86 o 
  -8  -3   4       17.00       21.57     10.91 o 
  -7  -3   4        3.80        2.46      8.73 o 
  -6  -3   4      125.61      136.56      7.87 o 
  -5  -3   4      536.19      502.01     39.56 o 
  -4  -3   4      192.63      192.52      6.31 o 
  -3  -3   4      253.64      285.16      7.35 o 
  -2  -3   4       90.89      153.62      4.87 o 
  -1  -3   4       83.58       57.46      3.56 o 
   0  -3   4      662.76      659.81     15.72 o 
   1  -3   4       55.78       57.50      2.12 o 
   2  -3   4     3542.00     3683.83     51.89 o 
   3  -3   4     1625.63     1570.75     23.24 o 
   4  -3   4      751.38      678.63     11.34 o 
   5  -3   4     2418.99     2468.71     36.42 o 
   6  -3   4      657.45      601.78     11.21 o 
   7  -3   4      468.41      415.92      9.09 o 
   8  -3   4       82.92       80.32      5.09 o 
   9  -3   4       33.18       31.45      4.36 o 
  10  -3   4       63.03       60.31      7.15 o 
  -9  -2   4      118.04      122.26     12.44 o 
  -8  -2   4      383.28      329.67     13.22 o 
  -7  -2   4      100.18      110.00     11.24 o 
  -6  -2   4      558.59      570.46     46.76 o 
  -5  -2   4     1163.32     1198.98     22.65 o 
  -4  -2   4     1989.76     2274.16     38.93 o 
  -3  -2   4       18.30       32.28      2.75 o 
  -2  -2   4      861.51      880.26     16.05 o 
  -1  -2   4     2547.31     2744.78     46.75 o 
   0  -2   4     5848.34     6437.46    102.29 o 
   1  -2   4     2873.85     2969.85     47.46 o 
   2  -2   4      666.50      645.92     10.29 o 
   3  -2   4      125.11      122.39      7.95 o 
   4  -2   4     1326.82     1379.53     21.20 o 
   5  -2   4      691.08      685.42     12.14 o 
   6  -2   4      442.29      394.33      8.46 o 
   7  -2   4      453.37      460.23     11.27 o 
   8  -2   4      681.31      624.80     15.15 o 
   9  -2   4        1.33       -1.07      4.10 o 
  10  -2   4       37.63       42.14      6.50 o 
  -9  -1   4      248.75      231.58     11.21 o 
  -8  -1   4      578.42      577.08     17.86 o 
  -7  -1   4      497.28      498.35     17.47 o 
  -6  -1   4        3.93       19.94      5.60 o 
  -5  -1   4       27.93       38.10      3.79 o 
  -4  -1   4      855.97      820.58     15.65 o 
  -3  -1   4       77.95       58.50      2.88 o 
  -2  -1   4      245.93      232.38      5.45 o 
  -1  -1   4      328.26      437.09     17.46 o 
   0  -1   4      621.84      664.02     12.12 o 
   1  -1   4    11295.86    12626.93    173.75 o 
   2  -1   4       82.16       45.78      3.70 o 
   3  -1   4     1465.90     1507.51     30.42 o 
   4  -1   4       49.43       48.08      3.49 o 
   5  -1   4        0.14       -0.27      1.95 o 
   6  -1   4       14.05       14.26      2.61 o 
   7  -1   4      347.38      350.36     12.32 o 
   8  -1   4       14.99        7.85      4.14 o 
   9  -1   4      123.57      113.92      8.18 o 
 -10   0   4        0.89       -2.47      4.37 o 
  -9   0   4      106.93      111.72      8.15 o 
  -8   0   4      189.88      181.69     13.19 o 
  -7   0   4      140.73      134.91      7.05 o 
  -6   0   4     1492.24     1556.16     28.09 o 
  -5   0   4     1212.02     1261.70     22.82 o 
  -4   0   4     1364.86     1501.70     25.95 o 
  -3   0   4      294.04      312.67      7.57 o 
  -2   0   4      261.61      263.34      7.24 o 
  -1   0   4     1041.72     1199.15     24.82 o 
   0   0   4     1714.65     1720.90     36.09 o 
   1   0   4     4014.71     4370.49     84.14 o 
   2   0   4       10.60        0.89      2.61 o 
   3   0   4     2335.68     2553.37     42.63 o 
   4   0   4     1475.65     1581.82     39.53 o 
   5   0   4      439.33      405.51     18.92 o 
   6   0   4       20.31       12.96      5.09 o 
   7   0   4        3.85        5.87      3.82 o 
   8   0   4       64.28       71.47      6.64 o 
   9   0   4       25.96       26.21     10.91 o 
 -10   1   4       30.97       28.45      8.84 o 
  -9   1   4        0.33        5.46      5.42 o 
  -8   1   4       49.04       60.04      6.32 o 
  -7   1   4      187.25      172.72      7.25 o 
  -6   1   4      669.58      631.89     13.21 o 
  -5   1   4     2050.85     2140.97     36.39 o 
  -4   1   4     4908.06     4932.49     79.59 o 
  -3   1   4     2452.64     2391.91     47.53 o 
  -2   1   4       73.95       49.92      4.50 o 
  -1   1   4      957.21     1005.04     16.84 o 
   0   1   4      444.17      410.67      8.41 o 
   1   1   4      311.74      315.94      7.12 o 
   2   1   4     1063.81     1302.61     22.88 o 
   3   1   4     1219.16     1434.11     25.29 o 
   4   1   4      258.91      275.85     10.01 o 
   5   1   4     1244.35     1386.81     32.68 o 
   6   1   4      201.48      218.00      9.67 o 
   7   1   4       29.98       29.34      5.00 o 
   8   1   4        6.82        7.68      4.74 o 
 -10   2   4      377.29      441.73     15.20 o 
  -9   2   4      286.65      290.97      9.26 o 
  -8   2   4      546.91      485.51     19.85 o 
  -7   2   4        1.27        8.53      2.54 o 
  -6   2   4      104.93      114.74      5.68 o 
  -5   2   4       34.93       29.68      2.38 o 
  -4   2   4      721.29      660.12     12.97 o 
  -3   2   4      761.61      686.28     12.74 o 
  -2   2   4     3433.00     3407.37     55.35 o 
  -1   2   4      371.58      297.49     11.39 o 
   0   2   4      441.00      444.13      9.25 o 
   1   2   4     1790.73     2078.78     41.13 o 
   2   2   4      462.13      595.03     16.44 o 
   3   2   4       80.21       91.24      4.63 o 
   4   2   4       37.75       39.69      4.81 o 
   5   2   4      163.02      175.07      9.89 o 
   6   2   4      301.53      296.92     12.14 o 
   7   2   4      105.50      103.73      7.85 o 
   8   2   4        5.78       11.64      5.23 o 
 -10   3   4      158.74      159.71      8.78 o 
  -9   3   4      635.82      645.36     15.09 o 
  -8   3   4     1589.55     1497.13     27.96 o 
  -7   3   4      564.77      566.53     13.68 o 
  -6   3   4      645.24      632.43     11.11 o 
  -5   3   4      598.93      562.77      9.73 o 
  -4   3   4      518.52      508.67     10.42 o 
  -3   3   4       36.90       27.76      2.63 o 
  -2   3   4     1397.66     1449.14     25.21 o 
  -1   3   4     1077.08      961.09     17.55 o 
   0   3   4     1487.51     1532.40     26.70 o 
   1   3   4       39.71       39.08      2.99 o 
   2   3   4      653.94      688.67     25.19 o 
   3   3   4       30.68       21.97      3.92 o 
   4   3   4       57.23       61.69      5.41 o 
   5   3   4        2.69       -4.35      4.35 o 
   6   3   4       24.09       16.48      4.67 o 
   7   3   4        7.29        7.64      4.54 o 
  -9   4   4      161.34      151.36      7.87 o 
  -8   4   4      473.35      450.37     11.08 o 
  -7   4   4      609.46      601.95     13.05 o 
  -6   4   4      671.02      587.62     14.06 o 
  -5   4   4      225.61      207.45      6.16 o 
  -4   4   4      141.40      122.04      4.62 o 
  -3   4   4      117.11       98.72      4.24 o 
  -2   4   4        8.18        7.76      4.81 o 
  -1   4   4      884.13      892.94     17.06 o 
   0   4   4     1137.91     1098.42     20.39 o 
   1   4   4     1153.24     1107.16     20.80 o 
   2   4   4      537.17      549.44     16.02 o 
   3   4   4       72.24       73.21      5.81 o 
   4   4   4       17.20       16.86      4.25 o 
   5   4   4       22.70       13.33      4.48 o 
   6   4   4       33.53       28.56      6.01 o 
 -10   5   4       78.95       87.37     11.39 o 
  -9   5   4      168.79      170.69     13.82 o 
  -8   5   4       87.63       83.15      4.69 o 
  -7   5   4       10.83       16.05      3.09 o 
  -6   5   4      388.63      366.08      9.46 o 
  -5   5   4      436.59      410.07      9.93 o 
  -4   5   4      596.09      541.07     12.03 o 
  -3   5   4       23.87       25.39      4.19 o 
  -2   5   4       18.18       13.29      2.76 o 
  -1   5   4      132.22      129.27      6.08 o 
   0   5   4       68.10       68.77      7.55 o 
   1   5   4        0.29       -4.22      4.22 o 
   2   5   4      257.12      238.45     10.28 o 
   3   5   4       28.77       26.39      5.01 o 
   4   5   4      165.46      173.11     14.02 o 
   5   5   4        0.69        6.56      4.49 o 
 -10   6   4        2.63        5.31      7.52 o 
  -9   6   4      175.06      186.61     15.00 o 
  -8   6   4      507.76      567.56     26.38 o 
  -7   6   4      797.94      787.89     16.76 o 
  -6   6   4       13.01       14.31      3.26 o 
  -5   6   4     1144.52     1167.76     22.66 o 
  -4   6   4      289.29      281.86      8.43 o 
  -3   6   4      313.09      294.38      8.48 o 
  -2   6   4       91.61       83.72      4.59 o 
  -1   6   4      488.83      474.83     11.43 o 
   0   6   4      663.65      596.88     17.42 o 
   1   6   4      225.38      227.19     10.18 o 
   2   6   4       45.62       49.92      5.88 o 
   3   6   4       95.26       93.47      9.32 o 
   4   6   4       30.45       43.11      6.07 o 
 -10   7   4        0.62        2.10      7.19 o 
  -9   7   4        9.85        9.58      8.00 o 
  -8   7   4      240.14      244.98     16.55 o 
  -7   7   4      782.99      743.38     21.70 o 
  -6   7   4      224.13      245.81      8.81 o 
  -5   7   4      123.70      125.01      6.14 o 
  -4   7   4       94.67       95.32      5.44 o 
  -3   7   4      240.42      245.03      8.20 o 
  -2   7   4       29.34       29.85      5.01 o 
  -1   7   4      115.15      111.52      7.72 o 
   0   7   4      240.99      212.24     10.10 o 
   1   7   4       72.01       83.99      7.16 o 
   2   7   4       42.23       42.45      9.01 o 
   3   7   4        0.43       -1.21      4.99 o 
  -9   8   4        0.39       -0.11      6.12 o 
  -8   8   4        5.49       16.77      6.74 o 
  -7   8   4        8.15        8.36      6.15 o 
  -6   8   4       73.15       82.92      7.35 o 
  -5   8   4      886.42      830.96     38.21 o 
  -4   8   4      475.34      488.05     15.54 o 
  -3   8   4       48.15       44.80      5.27 o 
  -2   8   4       21.96       35.30      5.79 o 
  -1   8   4       91.93       69.54     15.83 o 
   0   8   4        7.77        8.29      5.09 o 
   1   8   4        0.25       -4.46      4.46 o 
  -8   9   4        0.00       -2.95      5.67 o 
  -7   9   4       17.91       24.50      7.26 o 
  -6   9   4        9.32        8.39      5.02 o 
  -5   9   4       36.22       46.22      6.31 o 
  -4   9   4       90.05       95.64      6.12 o 
  -3   9   4      119.14      123.37      8.65 o 
  -2   9   4       26.24       38.49      8.79 o 
  -1   9   4       15.48        9.94      5.40 o 
   0   9   4        4.90        4.36      5.38 o 
  -6  10   4        0.55        9.10      6.78 o 
  -5  10   4       28.16       65.92     12.01 o 
  -4  10   4        8.29       18.57      9.73 o 
  -3  10   4        3.71       14.33      9.73 o 
   1 -11   5      208.71      214.02     18.90 o 
   2 -11   5        1.75       25.13     11.13 o 
   3 -11   5        0.64       10.98     10.65 o 
   4 -11   5        3.62        9.49      4.87 o 
   5 -11   5       12.43       17.34      5.46 o 
   6 -11   5       12.32       23.65      5.68 o 
   7 -11   5       12.62       18.23      5.94 o 
  -1 -10   5        7.08       13.88      5.82 o 
   0 -10   5       46.81       83.12     10.67 o 
   1 -10   5      239.93      243.91     18.79 o 
   2 -10   5      317.24      265.17     19.12 o 
   3 -10   5      141.69      142.20      8.84 o 
   4 -10   5       37.32       40.33      5.80 o 
   5 -10   5        1.21       -2.12      4.24 o 
   6 -10   5       23.74       18.57      6.23 o 
   7 -10   5       20.37       25.95      5.60 o 
   8 -10   5        1.10       -2.89      4.65 o 
  -3  -9   5       34.54       46.92      7.25 o 
  -2  -9   5       61.68       69.69      7.57 o 
  -1  -9   5      132.43      140.61      9.03 o 
   0  -9   5       14.35       17.23      5.58 o 
   1  -9   5       96.41       91.24     15.42 o 
   2  -9   5      267.29      265.73     11.34 o 
   3  -9   5      638.32      540.85     38.97 o 
   4  -9   5      738.38      711.65     20.84 o 
   5  -9   5      154.23      152.90      8.93 o 
   6  -9   5        8.40       10.46      7.17 o 
   7  -9   5       13.76       14.89      3.96 o 
   8  -9   5        7.93       13.56      4.00 o 
   9  -9   5       31.78       25.23      4.70 o 
  -4  -8   5       16.79       14.61      6.26 o 
  -3  -8   5      110.39      124.66      8.99 o 
  -2  -8   5      298.64      301.75     12.53 o 
  -1  -8   5       62.57       74.58      6.57 o 
   0  -8   5       21.91       17.92      4.42 o 
   1  -8   5      421.36      431.21     16.00 o 
   2  -8   5      368.82      354.96      9.41 o 
   3  -8   5       62.68       60.01      7.26 o 
   4  -8   5      850.23      803.56     22.00 o 
   5  -8   5      337.58      309.48     11.87 o 
   6  -8   5      221.75      240.01      9.41 o 
   7  -8   5        5.53        1.40      3.17 o 
   8  -8   5        9.31        5.90      4.09 o 
   9  -8   5       66.24       69.05      5.50 o 
  10  -8   5      104.18      115.28      6.86 o 
  -5  -7   5      162.93      195.37     11.37 o 
  -4  -7   5        1.29        6.23      5.39 o 
  -3  -7   5       63.03       63.32      6.94 o 
  -2  -7   5      235.39      259.94     11.11 o 
  -1  -7   5        2.25        2.28      3.75 o 
   0  -7   5      849.55      909.52     19.70 o 
   1  -7   5     1446.18     1471.90     26.84 o 
   2  -7   5     1175.06     1137.24     21.34 o 
   3  -7   5     1066.62     1039.62     25.78 o 
   4  -7   5       12.84        7.28      3.81 o 
   5  -7   5        6.60        3.68      3.09 o 
   6  -7   5      267.21      265.92      8.58 o 
   7  -7   5        2.29        6.02      3.19 o 
   8  -7   5        5.35        5.65      3.17 o 
   9  -7   5       89.14       90.35      5.78 o 
  10  -7   5       26.99       21.57      4.20 o 
  -6  -6   5        0.76        3.27      5.63 o 
  -5  -6   5       35.24       50.18      6.58 o 
  -4  -6   5      126.81      152.60     16.16 o 
  -3  -6   5      110.76      105.88     11.22 o 
  -2  -6   5      320.46      284.25     10.91 o 
  -1  -6   5      540.16      546.36     12.22 o 
   0  -6   5      606.50      647.68     13.63 o 
   1  -6   5      680.34      638.99     13.17 o 
   2  -6   5     1207.78     1261.62     22.72 o 
   3  -6   5     1317.77     1270.58     29.66 o 
   4  -6   5      781.64      735.08     15.70 o 
   5  -6   5      669.81      635.93     14.45 o 
   6  -6   5       80.04       74.77      4.55 o 
   7  -6   5       55.14       54.99      4.34 o 
   8  -6   5      279.67      258.15     11.90 o 
   9  -6   5      230.04      198.53     11.26 o 
  10  -6   5       10.09        9.45      3.77 o 
  -7  -5   5        1.10       10.95      5.02 o 
  -6  -5   5       13.22       20.45      5.67 o 
  -5  -5   5       12.48       21.57      5.36 o 
  -4  -5   5      153.75      140.28      8.94 o 
  -3  -5   5     1173.13     1284.77     30.63 o 
  -2  -5   5     1356.87     1393.63     31.86 o 
  -1  -5   5     1398.61     1483.23     26.53 o 
   0  -5   5      442.39      475.40     10.32 o 
   1  -5   5       18.92       19.70      3.45 o 
   2  -5   5      516.36      512.90     10.32 o 
   3  -5   5       76.98       45.46      3.18 o 
   4  -5   5     1234.83     1161.29     22.29 o 
   5  -5   5     1848.47     1824.75     33.46 o 
   6  -5   5      865.84      865.82     18.45 o 
   7  -5   5       77.57       78.84      5.66 o 
   8  -5   5      184.09      175.92      7.31 o 
   9  -5   5      126.46      113.48      6.33 o 
  10  -5   5       14.45       12.44      4.03 o 
  -7  -4   5        0.71       -2.61     11.09 o 
  -6  -4   5        4.81        4.67      4.26 o 
  -5  -4   5       76.24       74.99      9.73 o 
  -4  -4   5       61.92       56.45      4.08 o 
  -3  -4   5       42.40       42.36      5.43 o 
  -2  -4   5     2011.49     2049.43     35.21 o 
  -1  -4   5     4807.21     5231.16     84.66 o 
   0  -4   5     7450.55     8170.96    130.39 o 
   1  -4   5     1186.01     1299.37     25.95 o 
   2  -4   5     1822.92     1998.89     29.24 o 
   3  -4   5       10.40        5.40      2.79 o 
   4  -4   5      367.40      348.51      9.08 o 
   5  -4   5      968.32      911.44     14.99 o 
   6  -4   5      715.67      700.24     15.61 o 
   7  -4   5      274.98      258.29     11.70 o 
   8  -4   5       97.85       95.97      6.58 o 
   9  -4   5        9.12       11.09      4.24 o 
  10  -4   5        0.21        1.07      5.67 o 
  -8  -3   5       99.85       97.58      7.76 o 
  -7  -3   5       65.65       66.23      6.91 o 
  -6  -3   5       16.00       26.27      6.06 o 
  -5  -3   5       32.64       30.31      3.75 o 
  -4  -3   5      548.86      583.98     12.78 o 
  -3  -3   5     1416.93     1499.63     26.70 o 
  -2  -3   5      168.58      146.26      4.87 o 
  -1  -3   5      193.79      200.01      5.58 o 
   0  -3   5     4147.89     4338.20     69.93 o 
   1  -3   5     6629.14     7344.06    102.09 o 
   2  -3   5     3217.61     3167.03     45.04 o 
   3  -3   5      248.57      227.00      4.86 o 
   4  -3   5        0.45       -0.98      2.79 o 
   5  -3   5       42.55       36.66      2.43 o 
   6  -3   5        5.07        2.06      2.87 o 
   7  -3   5      218.37      203.50      7.52 o 
   8  -3   5      363.17      324.04     15.34 o 
   9  -3   5       26.51       38.58      7.65 o 
  10  -3   5       57.14       61.94      6.92 o 
  -9  -2   5        0.10        7.00      7.78 o 
  -8  -2   5       20.83       34.12      9.21 o 
  -7  -2   5      121.16      116.41      9.77 o 
  -6  -2   5      489.68      491.22     12.13 o 
  -5  -2   5      123.77      129.77      5.45 o 
  -4  -2   5      312.42      288.56      7.79 o 
  -3  -2   5      567.56      537.07     11.24 o 
  -2  -2   5        1.50        5.06      2.18 o 
  -1  -2   5     3682.91     4093.18     66.05 o 
   0  -2   5        7.33        6.84      1.59 o 
   1  -2   5      613.79      583.47      9.49 o 
   2  -2   5      828.39      767.40     13.97 o 
   3  -2   5     1850.79     1814.14     39.29 o 
   4  -2   5     1320.54     1246.16     19.62 o 
   5  -2   5      621.23      629.34     11.52 o 
   6  -2   5       18.70       11.10      2.10 o 
   7  -2   5       31.78       33.70      2.99 o 
   8  -2   5        3.78        1.55      3.82 o 
   9  -2   5       59.94       59.24      6.68 o 
  -9  -1   5        9.46       10.98      5.61 o 
  -8  -1   5        7.14        7.45      5.08 o 
  -7  -1   5      219.98      209.05      7.34 o 
  -6  -1   5       61.66       60.49      4.25 o 
  -5  -1   5      187.94      153.83      5.35 o 
  -4  -1   5      181.38      176.26     12.93 o 
  -3  -1   5      815.92      896.53     16.53 o 
  -2  -1   5       41.43       62.43      2.66 o 
  -1  -1   5       80.47       74.55      3.09 o 
   0  -1   5      328.42      330.43      5.92 o 
   1  -1   5      825.88      867.68     17.88 o 
   2  -1   5      276.27      321.12      8.00 o 
   3  -1   5     1481.70     1540.19     23.36 o 
   4  -1   5     2283.76     2294.56     39.03 o 
   5  -1   5     1021.28      997.25     19.15 o 
   6  -1   5      566.56      522.97     13.80 o 
   7  -1   5      193.69      187.39      8.82 o 
   8  -1   5       26.17       23.96      4.89 o 
   9  -1   5       36.22       46.47     10.32 o 
 -10   0   5       52.09       48.09      9.40 o 
  -9   0   5      119.86      133.91     12.93 o 
  -8   0   5        1.66        5.04      4.03 o 
  -7   0   5       29.61       28.89      3.48 o 
  -6   0   5        4.87       13.51      4.81 o 
  -5   0   5        2.15        0.44      2.55 o 
  -4   0   5      664.37      620.67     12.17 o 
  -3   0   5      733.82      669.43     12.45 o 
  -2   0   5      309.32      247.98      7.32 o 
  -1   0   5       22.57       22.62      2.06 o 
   0   0   5       11.25        7.74      1.71 o 
   1   0   5     8496.19     9158.51    126.59 o 
   2   0   5     2195.63     2451.90     40.87 o 
   3   0   5     1740.88     1795.27     31.56 o 
   4   0   5       41.44       42.81      4.29 o 
   5   0   5      797.00      776.14     28.30 o 
   6   0   5      598.18      588.61     38.32 o 
   7   0   5      224.87      215.66     19.71 o 
   8   0   5        3.66       -2.29      4.14 o 
 -10   1   5       95.58      112.72     12.09 o 
  -9   1   5      365.25      370.08     27.69 o 
  -8   1   5      334.03      343.87     10.66 o 
  -7   1   5        9.57        4.54      4.48 o 
  -6   1   5      732.45      709.07     14.47 o 
  -5   1   5        2.38       -1.07      3.44 o 
  -4   1   5       14.41       18.44      2.00 o 
  -3   1   5      761.05      818.70     18.46 o 
  -2   1   5      347.16      282.99      8.03 o 
  -1   1   5     1001.61      872.44     13.40 o 
   0   1   5     1512.51     1745.17     25.65 o 
   1   1   5     1849.20     2073.98     50.24 o 
   2   1   5     5008.77     5889.31    112.44 o 
   3   1   5     1054.20     1118.33     23.26 o 
   4   1   5      393.81      393.10     11.41 o 
   5   1   5        2.27        1.12      4.42 o 
   6   1   5       10.46        9.48      4.72 o 
   7   1   5        0.80        2.27      3.99 o 
   8   1   5       60.36       61.81      7.50 o 
 -10   2   5        1.63       14.76      6.36 o 
  -9   2   5      214.68      189.26     19.53 o 
  -8   2   5       86.93      102.03      5.96 o 
  -7   2   5      133.94      141.38      5.45 o 
  -6   2   5      385.32      362.75      8.69 o 
  -5   2   5      212.25      184.96      5.26 o 
  -4   2   5       75.64       50.51      2.87 o 
  -3   2   5     1312.13     1252.85     21.93 o 
  -2   2   5       88.96       77.90      3.20 o 
  -1   2   5       96.57       78.50      3.32 o 
   0   2   5        5.09        6.67      2.18 o 
   1   2   5      756.93      724.26     14.33 o 
   2   2   5       11.71       13.58      2.79 o 
   3   2   5       18.99       23.14      3.79 o 
   4   2   5      155.68      150.30      7.66 o 
   5   2   5      264.16      272.68     13.27 o 
   6   2   5      117.97      132.46      8.13 o 
   7   2   5       21.86       28.27      5.24 o 
 -10   3   5      334.87      357.82     15.37 o 
  -9   3   5      110.84      129.28      7.50 o 
  -8   3   5       68.46       68.69     13.84 o 
  -7   3   5      205.49      196.13      6.34 o 
  -6   3   5     1096.19     1040.69     19.63 o 
  -5   3   5      163.29      133.00      3.74 o 
  -4   3   5      812.87      775.89     14.93 o 
  -3   3   5      773.41      747.02     17.36 o 
  -2   3   5     1258.36     1105.41     20.12 o 
  -1   3   5      347.59      324.60      9.39 o 
   0   3   5      191.65      178.93      5.67 o 
   1   3   5        1.71        5.82      4.02 o 
   2   3   5       64.47       69.56      5.17 o 
   3   3   5      140.81      132.62      7.68 o 
   4   3   5        7.20       12.40      3.97 o 
   5   3   5        8.03       10.17      4.09 o 
   6   3   5      123.77      128.71     14.92 o 
   7   3   5       20.99       22.11      5.32 o 
 -10   4   5      294.81      305.11     19.31 o 
  -9   4   5      791.47      745.46     20.44 o 
  -8   4   5      824.62      777.09     20.38 o 
  -7   4   5        7.60        0.56      3.23 o 
  -6   4   5      443.07      455.13     10.58 o 
  -5   4   5      686.72      699.19     14.31 o 
  -4   4   5      957.02      966.64     18.50 o 
  -3   4   5      199.12      209.70      6.36 o 
  -2   4   5       49.03       41.83      3.98 o 
  -1   4   5      122.77      108.37      4.50 o 
   0   4   5      472.93      456.99     10.60 o 
   1   4   5        0.80       -0.82      2.97 o 
   2   4   5       22.50       28.26      4.37 o 
   3   4   5       29.88       35.39      4.81 o 
   4   4   5        5.96       13.14      4.33 o 
   5   4   5       17.50       21.87      4.85 o 
   6   4   5       31.94       41.48      5.99 o 
 -10   5   5       13.74       19.90      8.48 o 
  -9   5   5      379.35      368.52     12.95 o 
  -8   5   5      413.08      456.13     14.22 o 
  -7   5   5      700.13      696.90     24.32 o 
  -6   5   5       32.88       31.39      3.48 o 
  -5   5   5        0.80       -0.15      2.94 o 
  -4   5   5      153.44      160.98      6.05 o 
  -3   5   5        1.96        2.72      2.59 o 
  -2   5   5        3.42        2.11      3.17 o 
  -1   5   5      176.01      182.52      8.82 o 
   0   5   5        8.79        9.31      3.73 o 
   1   5   5       86.32       86.04      6.19 o 
   2   5   5      125.23      103.68      7.22 o 
   3   5   5       44.39       40.15      5.36 o 
   4   5   5       10.68        9.88      4.58 o 
   5   5   5       21.04       18.67      5.19 o 
 -10   6   5       42.01       58.70     10.35 o 
  -9   6   5       22.76       17.95      7.89 o 
  -8   6   5       26.35       22.14      4.47 o 
  -7   6   5      160.77      158.15     11.70 o 
  -6   6   5      291.54      283.86      8.64 o 
  -5   6   5      971.13      993.68     22.44 o 
  -4   6   5      411.55      414.69     10.86 o 
  -3   6   5       13.88        7.77      3.20 o 
  -2   6   5        7.83        7.81      3.85 o 
  -1   6   5       56.09       48.34      6.66 o 
   0   6   5        2.83       -3.83      3.83 o 
   1   6   5       24.67       22.30      4.74 o 
   2   6   5      138.26      121.08      8.27 o 
   3   6   5        1.30        0.82      4.70 o 
   4   6   5      105.53       99.22      8.26 o 
  -9   7   5       40.34       49.30      9.25 o 
  -8   7   5       36.44       38.36      8.14 o 
  -7   7   5       49.92       52.90      6.71 o 
  -6   7   5       17.61       20.88      4.41 o 
  -5   7   5      847.00      876.98     19.05 o 
  -4   7   5       36.68       48.85      7.17 o 
  -3   7   5      385.51      386.07     17.41 o 
  -2   7   5       62.71       72.80      6.41 o 
  -1   7   5       18.73       17.06      4.88 o 
   0   7   5        0.76        3.41      4.62 o 
   1   7   5        9.07        6.69      4.84 o 
   2   7   5        3.56        5.34      4.95 o 
  -9   8   5       19.38       19.83      7.78 o 
  -8   8   5       36.13       54.06      8.99 o 
  -7   8   5       47.09       56.53      8.99 o 
  -6   8   5        4.15        4.18      4.27 o 
  -5   8   5       26.47       41.46      6.97 o 
  -4   8   5       74.88       79.94      5.74 o 
  -3   8   5      434.94      437.26     28.82 o 
  -2   8   5      179.36      193.60     31.01 o 
  -1   8   5        7.85       16.85      5.32 o 
   0   8   5       32.24       28.76      5.89 o 
   1   8   5        3.26        8.06      5.41 o 
  -7   9   5       80.19       87.11     10.65 o 
  -6   9   5       34.51       41.82      8.03 o 
  -5   9   5       59.86       84.42      7.10 o 
  -4   9   5        1.89        7.31      5.67 o 
  -3   9   5       40.79       33.77      8.97 o 
  -2   9   5       20.20       13.58     13.76 o 
  -1   9   5       58.34       62.91      7.27 o 
   1 -11   6        1.28        6.93     11.09 o 
   2 -11   6       13.47       23.62     11.61 o 
   3 -11   6      106.73      117.33     16.03 o 
   4 -11   6       23.43       17.76      6.37 o 
   5 -11   6       31.68       30.38      5.86 o 
   6 -11   6       21.52       15.14      5.35 o 
   7 -11   6      187.64      204.15     11.60 o 
  -1 -10   6       17.57       20.63      6.38 o 
   0 -10   6      173.42      170.06     16.69 o 
   1 -10   6      376.85      365.95     22.55 o 
   2 -10   6      223.95      240.51     11.37 o 
   3 -10   6       36.48       34.15      5.73 o 
   4 -10   6       91.60       73.55      8.20 o 
   5 -10   6       18.64       11.92      4.98 o 
   6 -10   6        1.03       -2.23      4.34 o 
   7 -10   6        6.57        8.68      4.93 o 
   8 -10   6      120.19      121.55      7.24 o 
  -3  -9   6        4.76        4.79      5.93 o 
  -2  -9   6       17.54       33.22     14.37 o 
  -1  -9   6       32.90       32.13      6.15 o 
   0  -9   6      212.98      199.74     11.17 o 
   1  -9   6      320.57      280.12     11.58 o 
   2  -9   6      584.50      546.64     17.49 o 
   3  -9   6       72.25       80.52     10.34 o 
   4  -9   6        6.98       15.37      4.92 o 
   5  -9   6        1.17        2.31      7.20 o 
   6  -9   6        0.26       -2.31      4.02 o 
   7  -9   6       18.75       10.48      4.08 o 
   8  -9   6        3.37       -0.52      4.25 o 
   9  -9   6       21.32       16.18      4.36 o 
  -4  -8   6      206.01      195.62     22.64 o 
  -3  -8   6      155.77      144.81     13.34 o 
  -2  -8   6        3.60       -0.21      4.90 o 
  -1  -8   6        8.72        3.68      4.44 o 
   0  -8   6      580.02      548.56     13.06 o 
   1  -8   6       38.90       34.36      3.59 o 
   2  -8   6       22.39       19.89      4.56 o 
   3  -8   6       10.48       15.01      4.39 o 
   4  -8   6       97.43      102.29      7.07 o 
   5  -8   6      280.31      269.45      9.07 o 
   6  -8   6      120.29      130.01      6.45 o 
   7  -8   6       21.07       17.88      4.01 o 
   8  -8   6       13.90       12.87      3.86 o 
   9  -8   6        2.82       10.00      3.90 o 
  -5  -7   6      127.90      137.81      9.96 o 
  -4  -7   6      258.13      266.94     20.29 o 
  -3  -7   6      790.91      788.08     22.51 o 
  -2  -7   6     1223.75     1281.84     31.54 o 
  -1  -7   6      112.27      107.40      5.29 o 
   0  -7   6        0.63       -3.55      3.55 o 
   1  -7   6       37.44       38.41      3.53 o 
   2  -7   6        5.71        6.99      2.36 o 
   3  -7   6       40.89       40.86      4.78 o 
   4  -7   6      124.59      124.21      5.76 o 
   5  -7   6      292.06      302.81     13.03 o 
   6  -7   6      507.65      468.42     12.37 o 
   7  -7   6       84.67       85.70      5.40 o 
   8  -7   6        1.17       -0.26      3.02 o 
   9  -7   6       25.46       28.48      5.37 o 
  10  -7   6       88.50       80.28      5.94 o 
  -6  -6   6        0.65       -0.25      5.54 o 
  -5  -6   6        0.05       -1.74      5.26 o 
  -4  -6   6        1.31        1.31      4.57 o 
  -3  -6   6      427.92      403.03     27.67 o 
  -2  -6   6      391.25      371.50      9.72 o 
  -1  -6   6     1042.04     1108.04     21.29 o 
   0  -6   6     1586.47     1702.34     30.33 o 
   1  -6   6        2.60        6.95      2.33 o 
   2  -6   6      470.91      461.86     14.98 o 
   3  -6   6        0.58        3.25      2.86 o 
   4  -6   6      168.94      160.69      6.04 o 
   5  -6   6      306.80      305.48     10.26 o 
   6  -6   6      314.20      280.09      8.81 o 
   7  -6   6      301.38      271.61      8.97 o 
   8  -6   6      158.23      147.76      8.23 o 
   9  -6   6      200.36      182.62      8.10 o 
  10  -6   6       20.38       24.09      4.50 o 
  -7  -5   6       64.30       88.70     14.98 o 
  -6  -5   6       19.84       18.19      5.51 o 
  -5  -5   6       23.29       34.81      5.75 o 
  -4  -5   6      868.79      917.88     36.52 o 
  -3  -5   6      339.66      347.61      9.24 o 
  -2  -5   6      171.24      191.54      6.42 o 
  -1  -5   6     1120.11     1118.09     20.92 o 
   0  -5   6     2867.27     3011.29     50.28 o 
   1  -5   6      657.88      591.61     17.17 o 
   2  -5   6      780.60      789.99     13.12 o 
   3  -5   6       93.51      106.61      4.54 o 
   4  -5   6        3.21        0.98      2.25 o 
   5  -5   6       14.61       11.38      2.66 o 
   6  -5   6       20.15       17.04      3.07 o 
   7  -5   6        4.36        2.50      2.83 o 
   8  -5   6      156.77      150.54      6.98 o 
   9  -5   6       20.11       26.80      5.04 o 
  10  -5   6       36.17       33.40      4.73 o 
  -7  -4   6       60.00       54.62      6.35 o 
  -6  -4   6       56.43       69.24     10.43 o 
  -5  -4   6      251.28      249.34     11.40 o 
  -4  -4   6      861.75      851.22     17.52 o 
  -3  -4   6      295.74      283.70      8.66 o 
  -2  -4   6     2230.94     2466.76     41.91 o 
  -1  -4   6      810.71      823.09     15.85 o 
   0  -4   6      150.75      152.09      4.93 o 
   1  -4   6     2487.53     2560.12     42.49 o 
   2  -4   6     4369.20     4434.45     62.74 o 
   3  -4   6     2163.83     2109.44     31.03 o 
   4  -4   6      728.44      710.60     12.02 o 
   5  -4   6        6.66        9.00      2.51 o 
   6  -4   6      167.81      158.18      6.28 o 
   7  -4   6        2.93        1.28      2.63 o 
   8  -4   6       30.56       19.23      4.83 o 
   9  -4   6        2.30        3.28      4.00 o 
  10  -4   6       46.15       45.62      8.29 o 
  -8  -3   6       31.02       32.96      5.72 o 
  -7  -3   6        1.56       12.70      5.07 o 
  -6  -3   6        0.70       -3.69      3.69 o 
  -5  -3   6      431.74      412.43     26.48 o 
  -4  -3   6      635.71      638.36     13.80 o 
  -3  -3   6      687.69      680.66     14.43 o 
  -2  -3   6     1294.52     1257.07     28.66 o 
  -1  -3   6     1748.13     1676.66     28.89 o 
   0  -3   6      661.34      604.57     11.71 o 
   1  -3   6      382.80      353.51      7.45 o 
   2  -3   6     1920.93     2023.31     29.67 o 
   3  -3   6     4837.78     5067.93     71.42 o 
   4  -3   6     1031.22      965.33     17.93 o 
   5  -3   6      397.34      358.09      7.66 o 
   6  -3   6        2.21        3.09      2.15 o 
   7  -3   6        2.88        4.41      2.48 o 
   8  -3   6       49.17       51.67      4.53 o 
   9  -3   6        6.84        5.03      5.21 o 
  -8  -2   6       25.73       29.60      5.78 o 
  -7  -2   6      476.32      440.61     28.41 o 
  -6  -2   6      537.50      523.37     12.80 o 
  -5  -2   6      301.41      292.56      8.42 o 
  -4  -2   6     1204.96     1218.03     22.69 o 
  -3  -2   6      583.50      553.64     19.17 o 
  -2  -2   6      482.45      458.64     12.36 o 
  -1  -2   6       70.42       46.20      5.88 o 
   0  -2   6     3741.80     3876.47     54.75 o 
   1  -2   6     5217.75     5495.21     76.74 o 
   2  -2   6     3079.04     3266.93     53.34 o 
   3  -2   6       56.88       69.17      5.28 o 
   4  -2   6      386.80      367.53      7.63 o 
   5  -2   6      565.46      529.34     10.34 o 
   6  -2   6      140.06      126.37      4.65 o 
   7  -2   6        2.93        3.13      2.19 o 
   8  -2   6       98.98       91.16      7.09 o 
   9  -2   6        7.15        3.24      4.46 o 
  -9  -1   6       56.72       50.41      9.43 o 
  -8  -1   6       35.41       36.26      6.85 o 
  -7  -1   6     1132.96     1047.09     21.19 o 
  -6  -1   6      225.51      200.79      8.98 o 
  -5  -1   6      338.96      302.13      8.00 o 
  -4  -1   6      608.50      540.87     11.46 o 
  -3  -1   6      126.98      129.76     10.54 o 
  -2  -1   6       49.18       48.61      3.61 o 
  -1  -1   6       45.48       45.94      2.48 o 
   0  -1   6      214.84      186.43      4.13 o 
   1  -1   6     5263.20     5888.04     82.27 o 
   2  -1   6      707.59      688.92     11.62 o 
   3  -1   6     1639.53     1509.31     30.44 o 
   4  -1   6      319.03      297.44      7.79 o 
   5  -1   6        1.53       -0.21      3.44 o 
   6  -1   6      137.82      109.87      5.95 o 
   7  -1   6      184.62      169.10      9.16 o 
   8  -1   6       31.23       28.27      5.01 o 
   9  -1   6       84.59       85.59      7.92 o 
  -9   0   6      133.93      138.59     11.20 o 
  -8   0   6       98.14       96.65      6.56 o 
  -7   0   6       16.56       20.17      5.55 o 
  -6   0   6        1.65        7.87      2.43 o 
  -5   0   6      693.80      667.15     15.34 o 
  -4   0   6     2782.06     2774.94     46.07 o 
  -3   0   6     2632.78     2615.48     52.77 o 
  -2   0   6     1712.62     1776.13     36.84 o 
  -1   0   6      359.95      341.51      6.15 o 
   0   0   6       27.47       24.49      2.47 o 
   1   0   6       28.43       26.75      2.19 o 
   2   0   6      254.92      262.72      5.94 o 
   3   0   6      250.15      226.32      6.46 o 
   4   0   6     1116.47     1118.82     22.40 o 
   5   0   6      189.89      192.82      7.23 o 
   6   0   6       98.43       89.09     10.23 o 
   7   0   6       33.44       24.08      4.64 o 
   8   0   6      103.58       93.14     15.83 o 
 -10   1   6       49.66       49.89      8.22 o 
  -9   1   6        1.68        9.75      4.70 o 
  -8   1   6        1.92        1.45      6.14 o 
  -7   1   6        0.03        0.56      3.25 o 
  -6   1   6        0.28        2.34      2.22 o 
  -5   1   6      327.18      338.37     23.86 o 
  -4   1   6      107.63      110.68      3.51 o 
  -3   1   6     2920.99     2981.48     59.74 o 
  -2   1   6     1264.50     1232.75     26.65 o 
  -1   1   6      960.31      880.70     13.82 o 
   0   1   6       17.26       29.62      2.05 o 
   1   1   6        4.58        4.21      2.40 o 
   2   1   6      906.04      927.71     24.91 o 
   3   1   6      176.10      184.07      5.92 o 
   4   1   6      231.55      240.19      9.42 o 
   5   1   6      728.11      694.04     33.31 o 
   6   1   6      446.45      418.86     14.67 o 
   7   1   6       27.55       32.47      5.23 o 
   8   1   6        0.14       -4.01      4.01 o 
 -10   2   6      222.88      213.38     12.75 o 
  -9   2   6      333.06      324.30     16.99 o 
  -8   2   6      209.96      201.28     26.75 o 
  -7   2   6      131.33      107.86      6.06 o 
  -6   2   6        0.31       -4.53      4.57 o 
  -5   2   6       89.80      110.05      4.82 o 
  -4   2   6        6.99       16.72      4.18 o 
  -3   2   6       32.92       37.71      4.28 o 
  -2   2   6       61.41       50.19      2.73 o 
  -1   2   6     1486.99     1488.19     22.42 o 
   0   2   6      781.52      715.18     14.33 o 
   1   2   6      724.15      735.49     14.83 o 
   2   2   6       57.60       44.71      3.41 o 
   3   2   6      291.20      314.42     10.99 o 
   4   2   6      104.53      108.24      6.67 o 
   5   2   6      142.84      135.28     11.55 o 
   6   2   6      158.94      149.27      8.82 o 
   7   2   6       67.89       76.66     10.10 o 
 -10   3   6       61.04       56.52      6.08 o 
  -9   3   6      257.99      243.49     10.11 o 
  -8   3   6      736.41      698.34     23.60 o 
  -7   3   6      339.12      293.40     13.16 o 
  -6   3   6      182.63      160.52      9.14 o 
  -5   3   6        3.58        0.27      2.22 o 
  -4   3   6        0.83       -1.18      4.38 o 
  -3   3   6     1069.63     1117.10     20.51 o 
  -2   3   6       20.01       26.21      2.85 o 
  -1   3   6      264.80      257.31      7.04 o 
   0   3   6     1598.10     1523.41     27.48 o 
   1   3   6      586.50      544.20     15.78 o 
   2   3   6      131.97      116.31      8.44 o 
   3   3   6       19.12       22.19      4.14 o 
   4   3   6       27.99       36.50      5.49 o 
   5   3   6        9.67       21.20      6.39 o 
   6   3   6        0.29       -0.13      4.48 o 
 -10   4   6       58.63       71.63     14.76 o 
  -9   4   6        0.04        2.87      4.94 o 
  -8   4   6      149.47      166.02      8.28 o 
  -7   4   6      820.83      746.62     19.65 o 
  -6   4   6     1215.00     1187.39     27.67 o 
  -5   4   6      535.25      517.97     11.70 o 
  -4   4   6      155.85      171.01      5.86 o 
  -3   4   6      253.84      247.31      7.16 o 
  -2   4   6        0.56        1.01      2.96 o 
  -1   4   6      107.17       88.73      4.40 o 
   0   4   6       92.02       79.59      4.61 o 
   1   4   6       44.10       44.55      5.02 o 
   2   4   6      280.42      240.46     10.02 o 
   3   4   6      269.26      245.73     10.63 o 
   4   4   6       20.21       20.40      4.77 o 
   5   4   6       94.96       86.08      7.47 o 
 -10   5   6       49.33       61.35     10.87 o 
  -9   5   6      147.09      127.56      7.75 o 
  -8   5   6       75.47       91.08      6.68 o 
  -7   5   6        6.32       10.76      3.79 o 
  -6   5   6      201.08      199.20      8.37 o 
  -5   5   6      689.00      600.68     52.07 o 
  -4   5   6      459.59      481.91     13.97 o 
  -3   5   6      101.72       99.70      7.78 o 
  -2   5   6        1.60        0.77      2.62 o 
  -1   5   6      136.59      118.47      5.38 o 
   0   5   6      369.02      304.10     15.96 o 
   1   5   6       34.25       34.73      5.16 o 
   2   5   6        0.67        1.86      4.18 o 
   3   5   6        5.30        9.88      4.66 o 
   4   5   6      135.80      121.42      8.62 o 
 -10   6   6       35.02       28.23      9.14 o 
  -9   6   6       39.96       38.84      9.18 o 
  -8   6   6      118.21      138.37     12.20 o 
  -7   6   6      608.50      625.40     29.72 o 
  -6   6   6      226.22      219.49      9.39 o 
  -5   6   6       17.38       20.91      4.16 o 
  -4   6   6       49.73       54.30      5.72 o 
  -3   6   6      209.33      207.80     10.08 o 
  -2   6   6        1.40        3.03      3.98 o 
  -1   6   6        1.82       -0.58      4.09 o 
   0   6   6       16.62       12.81      4.51 o 
   1   6   6       94.44       92.05     12.51 o 
   2   6   6      158.18      148.52      9.16 o 
   3   6   6        4.10        0.18      4.79 o 
  -9   7   6       15.11       18.39      7.81 o 
  -8   7   6      108.34      148.83     13.27 o 
  -7   7   6      110.60      114.77      8.22 o 
  -6   7   6      270.98      307.79     16.93 o 
  -5   7   6      195.28      209.03      9.74 o 
  -4   7   6       96.37      120.74      7.63 o 
  -3   7   6        1.89        3.08      3.59 o 
  -2   7   6        4.63        6.81      6.32 o 
  -1   7   6       10.68       13.21      4.81 o 
   0   7   6       64.29       51.34      6.35 o 
   1   7   6       35.50       33.45      5.97 o 
   2   7   6       14.23       10.42      5.73 o 
  -8   8   6       24.19       38.36      8.73 o 
  -7   8   6        0.41       12.49      6.26 o 
  -6   8   6       13.12       17.57      5.03 o 
  -5   8   6       53.23       74.80      9.69 o 
  -4   8   6      157.18      194.14     24.73 o 
  -3   8   6      329.09      338.99     18.77 o 
  -2   8   6       46.29       48.77      6.58 o 
  -1   8   6       19.12       17.79      5.37 o 
   0   8   6       57.52       52.37      6.83 o 
  -7   9   6        0.00        6.78      6.56 o 
  -6   9   6        4.83        6.45      6.82 o 
  -5   9   6        0.84       13.74      8.44 o 
  -4   9   6       47.77       35.08      8.44 o 
  -3   9   6       86.68       99.71     15.81 o 
  -2   9   6       48.89       61.96      7.42 o 
   1 -11   7       96.38      110.95     15.44 o 
   2 -11   7       99.79      133.25     16.07 o 
   3 -11   7       43.04       51.10     14.35 o 
   4 -11   7       33.02       41.25      6.47 o 
   5 -11   7       11.82       11.64      5.74 o 
   6 -11   7       11.05       10.51      5.36 o 
   7 -11   7        0.30        3.12      4.99 o 
  -1 -10   7       17.83       24.24      6.39 o 
   0 -10   7        6.92       -1.58     10.13 o 
   1 -10   7       12.95        8.29     10.58 o 
   2 -10   7       18.02       21.64      5.51 o 
   3 -10   7       41.58       40.63     10.83 o 
   4 -10   7      322.92      333.69     23.79 o 
   5 -10   7      250.73      235.01     17.32 o 
   6 -10   7       55.80       56.08      6.93 o 
   7 -10   7       22.97       29.51      5.72 o 
   8 -10   7       15.95       20.37      4.70 o 
  -3  -9   7       62.27       81.77      8.30 o 
  -2  -9   7       77.02       70.52      8.22 o 
  -1  -9   7        0.80        0.72      5.21 o 
   0  -9   7       11.17       10.15     10.94 o 
   1  -9   7        7.06       14.44      4.84 o 
   2  -9   7        3.93       -1.23      4.24 o 
   3  -9   7        7.62        2.97      6.36 o 
   4  -9   7      772.43      741.78     21.95 o 
   5  -9   7      424.16      430.30     15.58 o 
   6  -9   7      169.73      182.77      8.18 o 
   7  -9   7      268.08      268.43      9.90 o 
   8  -9   7       50.14       51.81      5.42 o 
   9  -9   7       19.55       21.09      4.58 o 
  -4  -8   7       15.79       15.85      6.27 o 
  -3  -8   7      101.33      114.43     10.10 o 
  -2  -8   7      148.82      167.31     14.94 o 
  -1  -8   7      265.65      272.85     11.55 o 
   0  -8   7      184.88      200.36      7.32 o 
   1  -8   7        1.61       -2.66      2.66 o 
   2  -8   7        4.51        2.25      3.87 o 
   3  -8   7       17.57       17.46      7.44 o 
   4  -8   7        8.39        6.00      3.85 o 
   5  -8   7        8.46        6.42      3.64 o 
   6  -8   7      126.79      123.33      6.50 o 
   7  -8   7      228.30      232.83      8.89 o 
   8  -8   7       14.23       13.68      4.22 o 
   9  -8   7      126.47      125.53      7.17 o 
  -5  -7   7      340.28      336.08     14.71 o 
  -4  -7   7      219.11      212.68     19.35 o 
  -3  -7   7       36.11       36.40      7.46 o 
  -2  -7   7       39.31       53.84      6.05 o 
  -1  -7   7      419.19      411.21     19.80 o 
   0  -7   7     1163.81     1148.38     22.26 o 
   1  -7   7      164.35      152.08      5.74 o 
   2  -7   7      448.91      449.93     10.48 o 
   3  -7   7      373.60      360.59     12.37 o 
   4  -7   7      244.70      228.12      7.87 o 
   5  -7   7      616.16      614.62     17.93 o 
   6  -7   7      125.49      121.74      6.27 o 
   7  -7   7      221.95      207.54      8.16 o 
   8  -7   7        3.56        3.57      3.27 o 
   9  -7   7       90.96      109.10      6.53 o 
  -6  -6   7       67.73       62.21      7.60 o 
  -5  -6   7      370.23      363.88     14.30 o 
  -4  -6   7      178.78      194.71      9.90 o 
  -3  -6   7      189.41      176.36     14.11 o 
  -2  -6   7      821.28      804.48     16.88 o 
  -1  -6   7      123.98      139.58      5.66 o 
   0  -6   7        0.72       -0.56      3.37 o 
   1  -6   7     1284.43     1322.92     24.10 o 
   2  -6   7     1271.53     1357.28     24.40 o 
   3  -6   7      204.42      171.54      6.39 o 
   4  -6   7        1.95        3.44      2.54 o 
   5  -6   7       79.88       70.80      4.48 o 
   6  -6   7      567.71      550.42     13.74 o 
   7  -6   7      240.27      241.09      8.69 o 
   8  -6   7       91.31       92.01      5.71 o 
   9  -6   7        3.56       -1.40      3.37 o 
  -7  -5   7       33.20       26.62      6.49 o 
  -6  -5   7        2.58        0.32      4.91 o 
  -5  -5   7       20.39       28.36      5.34 o 
  -4  -5   7       33.06       39.34      4.90 o 
  -3  -5   7      128.18      119.17      5.44 o 
  -2  -5   7      508.70      481.88     11.25 o 
  -1  -5   7      804.73      779.88     15.76 o 
   0  -5   7      941.37      952.58     18.15 o 
   1  -5   7       27.56       32.00      2.70 o 
   2  -5   7      295.66      303.56      6.83 o 
   3  -5   7       23.77       15.66      1.76 o 
   4  -5   7       29.22       30.62      3.09 o 
   5  -5   7       21.78       20.89      2.97 o 
   6  -5   7       71.05       64.56      4.42 o 
   7  -5   7       77.50       82.86      5.28 o 
   8  -5   7      122.01      126.19      6.55 o 
   9  -5   7        1.86        9.22      3.74 o 
  -7  -4   7      249.18      236.94     17.72 o 
  -6  -4   7      382.44      373.66     14.48 o 
  -5  -4   7        3.50        9.47      9.56 o 
  -4  -4   7       90.65       82.36      4.88 o 
  -3  -4   7        0.62        0.96      2.61 o 
  -2  -4   7      188.74      201.40      7.32 o 
  -1  -4   7      717.15      744.73     14.84 o 
   0  -4   7     4715.40     4966.25     80.63 o 
   1  -4   7     2676.62     2729.65     66.04 o 
   2  -4   7      933.54      925.66     14.96 o 
   3  -4   7       46.85       31.26      2.38 o 
   4  -4   7      151.09      138.69      4.00 o 
   5  -4   7      745.43      717.44     15.88 o 
   6  -4   7      166.35      149.17      7.58 o 
   7  -4   7       31.49       34.84      3.99 o 
   8  -4   7       48.40       53.08      5.57 o 
   9  -4   7        1.97       -0.57      3.98 o 
  -8  -3   7        6.96        9.47      6.96 o 
  -7  -3   7      313.51      304.10     12.62 o 
  -6  -3   7      209.76      209.86      9.25 o 
  -5  -3   7      659.48      651.58     14.66 o 
  -4  -3   7      818.26      762.43     15.99 o 
  -3  -3   7      181.23      177.28      5.98 o 
  -2  -3   7       15.29       24.80      4.09 o 
  -1  -3   7     1474.88     1587.78     27.71 o 
   0  -3   7     1997.02     2118.55     35.74 o 
   1  -3   7     1808.15     1883.28     27.95 o 
   2  -3   7     1711.11     1594.70     24.10 o 
   3  -3   7     1432.34     1443.94     22.25 o 
   4  -3   7       11.57        5.57      2.10 o 
   5  -3   7      382.13      360.07      7.96 o 
   6  -3   7       19.23       13.40      2.95 o 
   7  -3   7       41.70       38.65      3.78 o 
   8  -3   7        0.61       -0.46      3.01 o 
   9  -3   7        6.04        8.63      4.21 o 
  -9  -2   7       49.60       70.49      9.91 o 
  -8  -2   7       17.73       12.86      6.49 o 
  -7  -2   7      120.42      111.51      9.77 o 
  -6  -2   7      106.44      106.33      5.79 o 
  -5  -2   7      774.16      752.12     15.94 o 
  -4  -2   7     1945.97     2006.66     35.21 o 
  -3  -2   7     2977.76     3122.90     52.05 o 
  -2  -2   7       48.02       32.02      2.71 o 
  -1  -2   7        1.96        1.97      2.04 o 
   0  -2   7       27.38       23.76      1.96 o 
   1  -2   7       35.11       38.78      2.20 o 
   2  -2   7      774.45      757.15     14.60 o 
   3  -2   7      787.64      775.77     13.94 o 
   4  -2   7      665.43      646.44     11.87 o 
   5  -2   7      782.58      738.53     13.54 o 
   6  -2   7      108.07      104.53      4.39 o 
   7  -2   7        7.13        1.48      3.89 o 
   8  -2   7       10.00       18.75      4.70 o 
   9  -2   7        9.28       11.04      4.45 o 
  -9  -1   7        7.69        6.15      6.23 o 
  -8  -1   7       56.70       44.77      5.66 o 
  -7  -1   7      406.86      388.36     22.50 o 
  -6  -1   7      488.35      431.40     10.74 o 
  -5  -1   7      126.63      114.10      4.99 o 
  -4  -1   7      325.16      325.59      7.98 o 
  -3  -1   7     1681.19     1633.60     28.43 o 
  -2  -1   7     1403.08     1310.12     28.66 o 
  -1  -1   7      823.80      733.13     13.78 o 
   0  -1   7      154.23      144.48      3.72 o 
   1  -1   7        0.57        0.20      2.07 o 
   2  -1   7     1042.92     1124.30     17.93 o 
   3  -1   7      577.64      608.52     11.11 o 
   4  -1   7      715.03      695.54     12.73 o 
   5  -1   7      871.25      862.62     22.21 o 
   6  -1   7      361.90      352.76     10.18 o 
   7  -1   7       34.44       42.18      4.29 o 
   8  -1   7       32.51       40.08      6.03 o 
  -9   0   7       52.26       48.75      6.76 o 
  -8   0   7       22.78       26.34      4.74 o 
  -7   0   7       15.17       18.80      4.12 o 
  -6   0   7      311.59      287.89     21.17 o 
  -5   0   7      604.68      562.58     11.86 o 
  -4   0   7      220.84      203.46      5.93 o 
  -3   0   7       12.09       14.95      2.98 o 
  -2   0   7      304.61      264.94      9.88 o 
  -1   0   7     2825.77     2603.33     37.51 o 
   0   0   7      351.24      333.92      6.62 o 
   1   0   7     4075.58     4236.67     65.38 o 
   2   0   7       18.74       30.42      7.65 o 
   3   0   7        3.65        2.88      2.00 o 
   4   0   7       98.30       94.13      4.62 o 
   5   0   7        8.03        5.38      3.67 o 
   6   0   7       29.37       34.54      4.75 o 
   7   0   7       45.35       51.24      5.67 o 
   8   0   7       12.86       13.75      4.83 o 
 -10   1   7       53.80       72.68      6.93 o 
  -9   1   7      163.40      151.74     11.55 o 
  -8   1   7      277.00      269.21     10.60 o 
  -7   1   7      134.12      103.48      8.62 o 
  -6   1   7       58.12       57.99      4.66 o 
  -5   1   7      138.89      132.08      7.26 o 
  -4   1   7      665.73      621.93     15.94 o 
  -3   1   7     1605.01     1599.02     34.30 o 
  -2   1   7     1118.61     1023.58     38.42 o 
  -1   1   7      144.80      124.11      3.44 o 
   0   1   7      953.16      940.58     15.24 o 
   1   1   7     1434.57     1446.27     22.51 o 
   2   1   7      774.75      813.05     16.32 o 
   3   1   7      829.84      800.51     30.15 o 
   4   1   7      812.89      826.69     21.73 o 
   5   1   7       13.88       15.35      4.17 o 
   6   1   7       61.39       63.28      6.11 o 
   7   1   7        0.68       -1.37      3.88 o 
 -10   2   7        0.48        4.11      4.43 o 
  -9   2   7        1.64        7.38      8.97 o 
  -8   2   7       79.70       78.97      5.94 o 
  -7   2   7       96.48       96.45      6.02 o 
  -6   2   7      446.54      443.86     18.65 o 
  -5   2   7       37.77       36.49      7.06 o 
  -4   2   7      113.29       98.94      5.29 o 
  -3   2   7     1168.55     1112.04     25.25 o 
  -2   2   7      955.23      825.29     15.81 o 
  -1   2   7     1988.99     1971.91     29.37 o 
   0   2   7       45.36       48.94      5.21 o 
   1   2   7      176.91      163.57      5.93 o 
   2   2   7      813.46      779.04     16.17 o 
   3   2   7      784.73      719.29     20.36 o 
   4   2   7       14.39       17.55      4.09 o 
   5   2   7       46.34       49.08      5.63 o 
   6   2   7       29.13       24.84      4.94 o 
   7   2   7       29.04       29.21      5.53 o 
 -10   3   7      122.67      129.18      7.97 o 
  -9   3   7      166.30      155.30     10.98 o 
  -8   3   7      181.65      193.70     10.61 o 
  -7   3   7      155.66      136.62      9.36 o 
  -6   3   7      122.27      126.99      6.61 o 
  -5   3   7       26.39       18.74      3.45 o 
  -4   3   7       89.19       80.68      8.00 o 
  -3   3   7      201.81      198.71      6.61 o 
  -2   3   7       39.80       38.73      3.12 o 
  -1   3   7      606.04      586.46     12.79 o 
   0   3   7      305.62      273.17      7.96 o 
   1   3   7      412.34      406.41     10.32 o 
   2   3   7       53.26       51.57      5.20 o 
   3   3   7        9.89        6.24      3.57 o 
   4   3   7        0.74       -3.49      3.49 o 
   5   3   7       15.57       18.78      4.93 o 
   6   3   7       12.32       16.53      5.03 o 
 -10   4   7       81.08       88.18      7.70 o 
  -9   4   7       89.99      103.59      7.05 o 
  -8   4   7      548.03      528.43     15.97 o 
  -7   4   7      493.10      482.35     14.71 o 
  -6   4   7       28.11       30.43      7.22 o 
  -5   4   7       12.20       14.41      4.62 o 
  -4   4   7       46.08       48.52      4.57 o 
  -3   4   7        0.48        4.12      2.59 o 
  -2   4   7       32.67       26.96      3.16 o 
  -1   4   7        0.99        1.39      2.79 o 
   0   4   7      194.47      169.21      6.56 o 
   1   4   7      107.85       93.99      6.50 o 
   2   4   7      214.50      221.61      9.85 o 
   3   4   7      135.60      130.68      7.99 o 
   4   4   7        0.01       -1.14      4.15 o 
   5   4   7        4.24        1.84      4.48 o 
 -10   5   7       50.71       77.57      9.77 o 
  -9   5   7       80.11       98.42      6.89 o 
  -8   5   7       55.53       60.76      7.48 o 
  -7   5   7      142.15      168.99     10.94 o 
  -6   5   7       14.23       18.29      4.12 o 
  -5   5   7       57.78       53.63      5.25 o 
  -4   5   7        9.61       13.68      3.79 o 
  -3   5   7       57.85       54.77      4.21 o 
  -2   5   7      106.97       96.10      5.08 o 
  -1   5   7       90.31       87.30      5.11 o 
   0   5   7        1.27        7.87      4.92 o 
   1   5   7       26.82       22.57      4.84 o 
   2   5   7       88.78       86.79     10.70 o 
   3   5   7      118.46      106.90      7.89 o 
   4   5   7        7.39       14.15      4.88 o 
  -8   6   7       31.23       36.37      7.15 o 
  -7   6   7        2.65        5.20      5.53 o 
  -6   6   7        9.45        5.62      7.65 o 
  -5   6   7       23.07       32.93      5.09 o 
  -4   6   7      583.50      624.17     18.22 o 
  -3   6   7        5.34        0.96      3.30 o 
  -2   6   7        7.07        0.59      3.18 o 
  -1   6   7       47.01       40.82     10.45 o 
   0   6   7        9.57        9.90      6.67 o 
   1   6   7       10.05        6.68      4.92 o 
   2   6   7        0.15        2.03      4.87 o 
   3   6   7        0.92        1.93      4.64 o 
  -7   7   7        5.17        8.48      6.52 o 
  -6   7   7       25.14       30.74      5.51 o 
  -5   7   7       55.45       63.81      9.84 o 
  -4   7   7      112.26      131.58      8.19 o 
  -3   7   7      144.01      154.58      8.50 o 
  -2   7   7      145.57      133.48      8.31 o 
  -1   7   7       24.03       29.22      5.57 o 
   0   7   7        8.57       10.39      5.24 o 
   1   7   7       52.90       46.44      6.76 o 
  -6   8   7        0.41        6.85     10.13 o 
  -5   8   7        4.49        9.02      5.25 o 
  -4   8   7        7.71        6.21      5.66 o 
  -3   8   7        2.62        6.67      7.04 o 
  -2   8   7       59.06       72.27      7.28 o 
  -1   8   7       17.94       18.95     10.00 o 
   1 -11   8      103.32      101.23     15.11 o 
   2 -11   8      158.78      134.43     16.43 o 
   3 -11   8        9.89        8.79      5.50 o 
   4 -11   8       56.77       46.68      6.96 o 
   5 -11   8       94.35       82.88      8.26 o 
   6 -11   8       49.77       58.46      7.60 o 
  -1 -10   8        0.53       -2.93      5.21 o 
   0 -10   8       40.53       38.18     12.12 o 
   1 -10   8      202.25      208.57     17.91 o 
   2 -10   8      365.60      328.85     13.57 o 
   3 -10   8      343.92      300.58     20.41 o 
   4 -10   8       34.55       38.56      6.29 o 
   5 -10   8        9.31       15.37      5.25 o 
   6 -10   8       55.58       50.37      7.04 o 
   7 -10   8       57.78       50.37      8.55 o 
   8 -10   8      101.16      102.72      7.01 o 
  -2  -9   8        0.01        2.36      5.37 o 
  -1  -9   8       31.81       22.37      5.68 o 
   0  -9   8        2.13       -1.05      4.58 o 
   1  -9   8       26.21       35.34      5.70 o 
   2  -9   8      251.49      219.70     18.42 o 
   3  -9   8      257.51      251.66     12.51 o 
   4  -9   8      522.11      507.73     17.17 o 
   5  -9   8      403.25      425.78     15.65 o 
   6  -9   8       72.95       71.54      5.95 o 
   7  -9   8        8.16        6.69      5.65 o 
   8  -9   8        8.70       10.72      5.27 o 
  -4  -8   8       69.59       68.74      7.82 o 
  -3  -8   8      214.75      210.57     24.32 o 
  -2  -8   8       70.06       72.67      7.46 o 
  -1  -8   8       91.67       91.47      7.33 o 
   0  -8   8       57.12       48.54      4.40 o 
   1  -8   8       20.91       14.67      3.46 o 
   2  -8   8       48.37       49.09      6.00 o 
   3  -8   8      164.19      152.41      8.70 o 
   4  -8   8       17.98       15.07      4.50 o 
   5  -8   8      485.92      461.68     12.81 o 
   6  -8   8      205.75      200.98      8.25 o 
   7  -8   8      386.05      368.28     11.76 o 
   8  -8   8        4.56        2.20      4.36 o 
   9  -8   8       17.86       20.43      4.48 o 
  -5  -7   8       18.83       23.29      6.47 o 
  -4  -7   8        0.70        7.94      5.30 o 
  -3  -7   8      288.03      287.45     12.04 o 
  -2  -7   8      630.49      623.82     24.95 o 
  -1  -7   8      149.90      148.64      8.83 o 
   0  -7   8        3.08       11.74      6.08 o 
   1  -7   8       53.50       48.55     11.98 o 
   2  -7   8      184.89      172.44      8.55 o 
   3  -7   8      163.60      148.67      7.97 o 
   4  -7   8      209.54      198.42     10.77 o 
   5  -7   8        2.41        1.03      3.05 o 
   6  -7   8      255.52      231.63      9.07 o 
   7  -7   8      221.75      208.80      8.37 o 
   8  -7   8      101.75       89.22      6.09 o 
   9  -7   8       52.80       56.80      5.27 o 
  -6  -6   8        5.36       10.61      6.73 o 
  -5  -6   8        0.33        2.74      6.76 o 
  -4  -6   8       50.77       53.86     10.30 o 
  -3  -6   8      206.88      193.34      8.84 o 
  -2  -6   8      307.26      295.04      9.57 o 
  -1  -6   8      247.13      239.01      7.48 o 
   0  -6   8      374.55      376.49      9.53 o 
   1  -6   8      177.43      179.67      5.95 o 
   2  -6   8        1.75       -1.10      2.93 o 
   3  -6   8       21.36       20.50      4.16 o 
   4  -6   8       10.47       12.29      2.88 o 
   5  -6   8        7.59        3.80      2.94 o 
   6  -6   8       29.12       33.01      3.99 o 
   7  -6   8       18.06       18.44      3.85 o 
   8  -6   8      120.32      117.42      6.70 o 
   9  -6   8      285.54      290.14     10.88 o 
  -7  -5   8       93.47      107.75     11.39 o 
  -6  -5   8      198.11      196.04     13.27 o 
  -5  -5   8        1.91        6.72      4.79 o 
  -4  -5   8       10.76       17.96      3.65 o 
  -3  -5   8        2.85        5.11      2.92 o 
  -2  -5   8        2.24        0.80      2.76 o 
  -1  -5   8       33.95       32.88      3.32 o 
   0  -5   8      597.28      590.39     13.93 o 
   1  -5   8      723.34      691.05     14.07 o 
   2  -5   8      617.36      588.07     10.70 o 
   3  -5   8      147.15      126.81      3.82 o 
   4  -5   8        3.46        2.23      2.38 o 
   5  -5   8       69.37       57.70      4.09 o 
   6  -5   8      295.43      298.61      9.49 o 
   7  -5   8      198.48      175.02      7.51 o 
   8  -5   8        3.41       -0.47      3.44 o 
   9  -5   8       72.78       80.47      6.09 o 
  -7  -4   8        9.09        1.77      5.86 o 
  -6  -4   8      152.94      174.18      9.09 o 
  -5  -4   8      523.35      522.25     18.56 o 
  -4  -4   8     1653.24     1605.04     29.78 o 
  -3  -4   8      702.80      702.55     15.06 o 
  -2  -4   8      473.04      471.92     11.12 o 
  -1  -4   8      148.73      135.15      8.04 o 
   0  -4   8       16.06       17.55      2.76 o 
   1  -4   8        1.32        1.12      2.37 o 
   2  -4   8      354.51      321.59      6.78 o 
   3  -4   8      270.83      234.49      5.50 o 
   4  -4   8      158.62      139.67      4.27 o 
   5  -4   8       63.56       52.43      4.02 o 
   6  -4   8      272.69      274.41      9.02 o 
   7  -4   8       70.54       62.70      4.95 o 
   8  -4   8       74.38       83.15      6.65 o 
   9  -4   8        7.29        9.36      6.49 o 
  -8  -3   8      111.78      101.67     10.65 o 
  -7  -3   8      236.34      210.89     13.56 o 
  -6  -3   8       16.92       12.74      4.42 o 
  -5  -3   8      491.38      463.60     14.76 o 
  -4  -3   8     1648.62     1585.68     29.08 o 
  -3  -3   8     1986.94     1996.99     35.10 o 
  -2  -3   8      410.57      378.91      9.20 o 
  -1  -3   8     1300.04     1322.11     23.79 o 
   0  -3   8      690.47      685.47     13.52 o 
   1  -3   8      508.64      475.16      8.83 o 
   2  -3   8        8.04       10.40      1.79 o 
   3  -3   8        5.64        1.00      2.08 o 
   4  -3   8      180.92      164.87      5.51 o 
   5  -3   8      122.24      120.17      4.46 o 
   6  -3   8       11.69        5.88      3.22 o 
   7  -3   8        6.38        4.38      3.24 o 
   8  -3   8        5.85        6.10      4.68 o 
   9  -3   8       84.26       76.33      7.74 o 
  -8  -2   8       54.38       53.69      8.18 o 
  -7  -2   8      292.02      305.17     12.00 o 
  -6  -2   8      615.10      619.97     22.09 o 
  -5  -2   8      713.97      710.66     19.04 o 
  -4  -2   8       24.67       26.29      3.25 o 
  -3  -2   8      147.59      136.50      7.64 o 
  -2  -2   8     1194.71     1200.58     21.85 o 
  -1  -2   8     2737.78     2857.17     47.63 o 
   0  -2   8      237.98      204.93      4.91 o 
   1  -2   8      165.15      153.05      4.19 o 
   2  -2   8      706.71      742.56     14.69 o 
   3  -2   8       11.84       16.93      2.19 o 
   4  -2   8       23.95       24.73      2.59 o 
   5  -2   8        4.68        2.68      2.37 o 
   6  -2   8        1.72        0.98      2.43 o 
   7  -2   8        0.54        1.72      4.02 o 
   8  -2   8       39.24       45.30      7.43 o 
  -9  -1   8        1.11        4.35      6.12 o 
  -8  -1   8       35.34       39.85      5.82 o 
  -7  -1   8      111.72       87.10      6.52 o 
  -6  -1   8      832.60      774.72     52.25 o 
  -5  -1   8     2118.03     1973.82     42.79 o 
  -4  -1   8     1122.40     1057.25     36.20 o 
  -3  -1   8     1106.35     1052.74     24.61 o 
  -2  -1   8      198.86      221.23      8.08 o 
  -1  -1   8      464.87      445.79     13.15 o 
   0  -1   8      351.04      314.56      6.45 o 
   1  -1   8     3459.22     3493.47     50.33 o 
   2  -1   8       22.87       18.11      2.95 o 
   3  -1   8        8.22        7.72      2.23 o 
   4  -1   8       18.02       15.96      2.45 o 
   5  -1   8        8.86        7.96      2.57 o 
   6  -1   8        8.08        0.67      3.14 o 
   7  -1   8       12.56       17.22      3.86 o 
   8  -1   8        0.19        3.00      4.86 o 
  -9   0   8        0.65       -3.30      4.38 o 
  -8   0   8        3.80       -3.65      3.90 o 
  -7   0   8        2.09        0.16      5.44 o 
  -6   0   8      187.67      196.27      8.52 o 
  -5   0   8       48.10       42.35      4.57 o 
  -4   0   8      411.44      385.42     11.78 o 
  -3   0   8     2529.42     2422.85     50.36 o 
  -2   0   8     2004.89     2014.41     57.45 o 
  -1   0   8      239.23      219.88      8.52 o 
   0   0   8      314.43      341.81      7.02 o 
   1   0   8      959.19      925.78     15.44 o 
   2   0   8        6.06        5.71      2.18 o 
   3   0   8       51.19       48.15      3.16 o 
   4   0   8       44.28       39.37      3.15 o 
   5   0   8       13.48        7.97      3.14 o 
   6   0   8      121.71      131.41      6.50 o 
   7   0   8       12.22        6.78      3.73 o 
  -9   1   8       91.29       98.13      7.18 o 
  -8   1   8      225.96      214.29      9.74 o 
  -7   1   8      110.24      118.22      6.99 o 
  -6   1   8        0.38        1.91      3.56 o 
  -5   1   8      709.98      646.25     17.15 o 
  -4   1   8        6.42        9.14      3.10 o 
  -3   1   8      372.02      375.14     19.44 o 
  -2   1   8     1391.76     1393.51     31.02 o 
  -1   1   8     1783.34     1761.95     26.56 o 
   0   1   8     1110.50     1013.23     16.57 o 
   1   1   8      286.78      292.36      6.86 o 
   2   1   8        4.78        4.10      2.39 o 
   3   1   8        0.48        0.97      2.79 o 
   4   1   8       26.62       27.25      5.32 o 
   5   1   8      191.81      183.40     21.80 o 
   6   1   8      101.66       93.39      7.21 o 
   7   1   8       22.40       16.23      5.44 o 
 -10   2   8        5.24        8.25      6.89 o 
  -9   2   8       23.73       18.15      4.47 o 
  -8   2   8      277.54      261.54     14.70 o 
  -7   2   8       40.15       43.77      4.77 o 
  -6   2   8      109.28      118.32      7.33 o 
  -5   2   8      157.82      162.40      7.27 o 
  -4   2   8        6.11        4.11      2.92 o 
  -3   2   8        4.73        5.50      3.05 o 
  -2   2   8      218.81      195.85      8.65 o 
  -1   2   8      714.78      710.05     12.36 o 
   0   2   8     1192.61     1070.64     17.64 o 
   1   2   8      730.75      709.10     15.23 o 
   2   2   8      337.48      332.84      9.35 o 
   3   2   8      119.62      116.94     22.00 o 
   4   2   8      138.54      122.64      7.53 o 
   5   2   8       90.44       80.50      6.58 o 
   6   2   8       27.90       23.98      5.09 o 
 -10   3   8        0.04       11.22      5.01 o 
  -9   3   8       24.24       32.41      6.28 o 
  -8   3   8       38.85       34.50      4.79 o 
  -7   3   8        1.33        4.87      3.75 o 
  -6   3   8      139.27      138.44      7.20 o 
  -5   3   8      484.88      492.80     14.56 o 
  -4   3   8       22.59       22.29      3.71 o 
  -3   3   8      137.29      123.63      6.43 o 
  -2   3   8       73.34       70.99      4.02 o 
  -1   3   8       80.92       65.06      4.56 o 
   0   3   8      129.82      122.32      5.52 o 
   1   3   8      210.69      190.54      7.91 o 
   2   3   8      537.24      505.72     15.65 o 
   3   3   8       51.33       66.67      7.39 o 
   4   3   8       13.92        4.77      4.81 o 
   5   3   8        0.51       -2.59      3.83 o 
  -9   4   8        0.22        1.76      3.95 o 
  -8   4   8       39.56       38.87      5.16 o 
  -7   4   8       28.35       38.65      5.01 o 
  -6   4   8      186.68      170.44     10.67 o 
  -5   4   8      858.47      848.04     21.99 o 
  -4   4   8      565.77      522.93     15.50 o 
  -3   4   8      973.85      984.03     24.39 o 
  -2   4   8      453.88      422.91     14.41 o 
  -1   4   8       47.72       45.60      4.13 o 
   0   4   8       87.19       85.64      5.24 o 
   1   4   8       19.44       22.04      4.53 o 
   2   4   8       22.63       15.86      4.51 o 
   3   4   8       12.67       15.42      4.61 o 
   4   4   8       10.24       11.22      4.67 o 
  -9   5   8        4.87        8.64      7.22 o 
  -8   5   8       71.25       70.03      9.18 o 
  -7   5   8       12.52       20.59      4.86 o 
  -6   5   8       20.26       26.59      4.94 o 
  -5   5   8       94.81      102.31     11.85 o 
  -4   5   8      310.35      303.63     11.51 o 
  -3   5   8      276.53      245.24     17.60 o 
  -2   5   8      126.50      119.43      6.18 o 
  -1   5   8       18.87        7.31      3.72 o 
   0   5   8      194.78      191.84     17.08 o 
   1   5   8       38.82       38.98      5.49 o 
   2   5   8        5.46        9.62      4.46 o 
   3   5   8        5.56        8.36      4.56 o 
  -9   6   8       36.49       32.07      9.53 o 
  -8   6   8       21.31       36.00      5.80 o 
  -7   6   8       29.76       40.08      8.90 o 
  -6   6   8       78.28       84.99      7.21 o 
  -5   6   8       33.53       32.90      9.69 o 
  -4   6   8      193.73      181.45      9.36 o 
  -3   6   8       80.42       89.32      6.98 o 
  -2   6   8        6.39        7.14      4.49 o 
  -1   6   8        0.48       -0.88      4.31 o 
   0   6   8       23.41       20.07      5.26 o 
   1   6   8        6.98       -1.07      4.71 o 
   2   6   8        5.90        4.27      6.80 o 
  -8   7   8       48.30       72.51      9.56 o 
  -7   7   8       15.38       25.45      5.75 o 
  -6   7   8        2.67        1.71      4.98 o 
  -5   7   8       25.11       41.87      6.11 o 
  -4   7   8      306.10      280.62     15.03 o 
  -3   7   8       12.06        9.16      6.30 o 
  -2   7   8       62.60       60.18      9.10 o 
  -1   7   8       10.16        7.94      6.96 o 
   0   7   8       36.13       37.05      6.47 o 
  -6   8   8        2.43        8.55      5.63 o 
  -5   8   8       22.20       33.10      6.16 o 
  -4   8   8        0.35       -4.30      7.02 o 
  -3   8   8        6.51        3.87      7.44 o 
  -2   8   8       95.64       99.13     11.53 o 
   2 -11   9       43.32       40.64     13.34 o 
   3 -11   9      235.91      272.80     13.31 o 
   4 -11   9      294.20      315.54     17.74 o 
   5 -11   9       70.71       76.82      9.99 o 
   6 -11   9        0.18        3.36      7.50 o 
  -1 -10   9        0.40       15.70     11.61 o 
   0 -10   9        0.45       -1.58     10.87 o 
   1 -10   9       71.94       55.53     13.16 o 
   2 -10   9       17.95       34.15      6.32 o 
   3 -10   9        7.77        1.88      4.61 o 
   4 -10   9      227.84      224.17     17.12 o 
   5 -10   9      610.71      610.39     20.51 o 
   6 -10   9      262.45      253.01     12.66 o 
   7 -10   9       29.37       36.53      5.48 o 
  -2  -9   9       73.86       77.35      7.74 o 
  -1  -9   9       71.83       69.42      7.27 o 
   0  -9   9       36.95       29.35      5.82 o 
   1  -9   9       74.20       59.94      8.31 o 
   2  -9   9      174.99      179.18      9.84 o 
   3  -9   9      289.77      285.23     12.40 o 
   4  -9   9       13.47       22.09      5.32 o 
   5  -9   9      293.57      299.80     15.02 o 
   6  -9   9      370.30      368.89     12.09 o 
   7  -9   9      362.95      376.56     12.50 o 
   8  -9   9      118.27      126.76      7.75 o 
  -4  -8   9       43.23       55.46      9.25 o 
  -3  -8   9        1.09        2.01      5.24 o 
  -2  -8   9        3.40        3.38      4.74 o 
  -1  -8   9      177.36      183.58      7.47 o 
   0  -8   9      122.36      118.68      5.88 o 
   1  -8   9      817.76      828.05     29.87 o 
   2  -8   9      116.55      131.71     10.08 o 
   3  -8   9       42.82       40.87      5.55 o 
   4  -8   9       37.62       43.57      5.63 o 
   5  -8   9       22.01       18.42      5.77 o 
   6  -8   9        0.27        0.87      3.85 o 
   7  -8   9      322.62      332.19     11.43 o 
   8  -8   9      152.86      163.83      8.28 o 
  -5  -7   9       47.02       56.95      7.33 o 
  -4  -7   9       79.51       95.25      7.99 o 
  -3  -7   9      142.32      158.01     14.67 o 
  -2  -7   9      143.60      137.12      6.31 o 
  -1  -7   9      260.96      233.74     11.74 o 
   0  -7   9      874.84      934.42     30.06 o 
   1  -7   9      425.54      404.21     13.73 o 
   2  -7   9       32.18       26.27      4.93 o 
   3  -7   9       67.85       55.95      5.99 o 
   4  -7   9       54.35       64.60      4.91 o 
   5  -7   9      376.60      374.50     11.13 o 
   6  -7   9      322.36      310.15     10.43 o 
   7  -7   9      184.19      184.28      8.16 o 
   8  -7   9       10.35       14.20      4.10 o 
   9  -7   9      115.18      116.97      7.94 o 
  -6  -6   9      114.65      116.96     11.61 o 
  -5  -6   9      300.63      348.38     35.10 o 
  -4  -6   9      354.47      343.63     14.08 o 
  -3  -6   9       70.23       67.56      4.86 o 
  -2  -6   9      505.96      476.74     14.69 o 
  -1  -6   9       61.23       52.25      4.20 o 
   0  -6   9      217.12      204.15      6.75 o 
   1  -6   9      349.15      338.17      8.79 o 
   2  -6   9        0.27       -0.04      2.13 o 
   3  -6   9      328.80      304.45      9.25 o 
   4  -6   9       14.81       13.46      3.47 o 
   5  -6   9      252.39      251.38     10.03 o 
   6  -6   9      547.64      547.07     14.26 o 
   7  -6   9      411.33      403.83     12.20 o 
   8  -6   9      233.53      242.47      9.60 o 
   9  -6   9        5.50        7.20      4.09 o 
  -6  -5   9        6.80       16.73      6.37 o 
  -5  -5   9      112.36      114.31      7.49 o 
  -4  -5   9      442.12      413.47     11.23 o 
  -3  -5   9       18.31       15.36      3.18 o 
  -2  -5   9        2.08        4.27      2.84 o 
  -1  -5   9        2.02        1.50      3.91 o 
   0  -5   9      495.96      479.27     11.05 o 
   1  -5   9     1312.69     1321.12     24.15 o 
   2  -5   9        1.08        0.30      1.88 o 
   3  -5   9       52.52       48.67      4.05 o 
   4  -5   9       61.79       66.31      4.35 o 
   5  -5   9       49.43       52.44      4.43 o 
   6  -5   9       90.51       88.54      5.57 o 
   7  -5   9      131.45      137.59      6.93 o 
   8  -5   9      151.07      183.20      8.34 o 
   9  -5   9      136.47      126.59      7.47 o 
  -7  -4   9      374.26      358.07     18.35 o 
  -6  -4   9      573.18      539.33     22.74 o 
  -5  -4   9       61.83       76.41     10.85 o 
  -4  -4   9       43.43       44.36      4.19 o 
  -3  -4   9        4.34        4.95      2.95 o 
  -2  -4   9       77.48       61.96      4.96 o 
  -1  -4   9       97.79       92.36      5.61 o 
   0  -4   9        2.61        1.82      2.17 o 
   1  -4   9       36.68       36.86      2.60 o 
   2  -4   9      396.69      377.73      7.84 o 
   3  -4   9      314.24      286.43      6.56 o 
   4  -4   9       82.64       82.85      3.60 o 
   5  -4   9        1.66        6.53      4.46 o 
   6  -4   9       43.99       48.54      4.54 o 
   7  -4   9        0.25       -3.35      3.35 o 
   8  -4   9       67.70       73.68      5.72 o 
   9  -4   9       40.37       52.25      8.95 o 
  -8  -3   9        0.53       -5.75      5.75 o 
  -7  -3   9       88.71       80.55      9.21 o 
  -6  -3   9      218.15      223.46     18.35 o 
  -5  -3   9      574.05      545.46     16.15 o 
  -4  -3   9      861.88      854.29     21.80 o 
  -3  -3   9      211.02      210.99      6.77 o 
  -2  -3   9       74.29       75.01      4.21 o 
  -1  -3   9      513.60      462.10     10.50 o 
   0  -3   9      217.98      203.10      6.01 o 
   1  -3   9      334.02      348.63      7.31 o 
   2  -3   9      125.03      128.00      4.07 o 
   3  -3   9      449.58      470.77      9.41 o 
   4  -3   9      758.31      722.55     13.25 o 
   5  -3   9      243.00      246.17     13.23 o 
   6  -3   9       83.72       84.94      5.41 o 
   7  -3   9        0.16       -3.09      3.09 o 
   8  -3   9        6.26       -1.89      4.46 o 
  -8  -2   9       41.57       28.26      7.22 o 
  -7  -2   9       29.88       27.58      5.63 o 
  -6  -2   9       16.87        8.54      4.42 o 
  -5  -2   9       13.60       11.20      3.67 o 
  -4  -2   9     1892.47     1870.66     40.83 o 
  -3  -2   9     2972.34     2916.03     60.12 o 
  -2  -2   9      223.37      214.29      6.17 o 
  -1  -2   9       19.85       15.97      2.76 o 
   0  -2   9     1254.85     1276.34     20.05 o 
   1  -2   9      246.80      252.92      5.90 o 
   2  -2   9        0.22        0.82      1.88 o 
   3  -2   9       12.51       16.07      2.34 o 
   4  -2   9      505.40      489.33     10.23 o 
   5  -2   9      350.70      367.57     10.71 o 
   6  -2   9      139.94      133.26      8.13 o 
   7  -2   9       57.90       58.07      6.42 o 
   8  -2   9       19.92       18.33      5.36 o 
  -9  -1   9       91.69       95.62     10.10 o 
  -8  -1   9      236.15      222.09     10.88 o 
  -7  -1   9       28.42       26.68      5.22 o 
  -6  -1   9      778.23      688.72     19.30 o 
  -5  -1   9       15.46       13.96      4.29 o 
  -4  -1   9      371.34      384.86     12.39 o 
  -3  -1   9     1280.12     1315.42     30.09 o 
  -2  -1   9     2251.11     2131.99     45.05 o 
  -1  -1   9     1379.56     1230.40     27.93 o 
   0  -1   9       98.21       85.44      3.42 o 
   1  -1   9       24.07       21.21      2.42 o 
   2  -1   9      530.34      543.45     10.51 o 
   3  -1   9       95.66       99.68      4.14 o 
   4  -1   9       55.72       59.22      3.56 o 
   5  -1   9        3.27        4.92      2.58 o 
   6  -1   9       52.00       44.72      7.58 o 
   7  -1   9       38.17       33.29      4.49 o 
  -9   0   9       54.31       49.65      6.43 o 
  -8   0   9      264.74      255.03     11.15 o 
  -7   0   9      369.22      351.18     12.69 o 
  -6   0   9      170.85      154.71     14.63 o 
  -5   0   9      111.74       99.84      7.33 o 
  -4   0   9       41.57       40.51     10.00 o 
  -3   0   9      197.68      188.13      8.03 o 
  -2   0   9       47.24       45.63      5.53 o 
  -1   0   9      282.52      234.80      7.04 o 
   0   0   9      646.83      616.68     11.15 o 
   1   0   9     1241.27     1217.47     19.76 o 
   2   0   9       95.57       98.24      4.30 o 
   3   0   9       18.56       20.59      2.73 o 
   4   0   9        6.08        7.24      2.60 o 
   5   0   9       36.18       32.80      3.85 o 
   6   0   9        0.44        0.96      3.36 o 
   7   0   9        4.34       15.64      7.19 o 
  -9   1   9        0.33        3.78      4.27 o 
  -8   1   9       80.73       75.33      6.52 o 
  -7   1   9       87.56      103.18     11.96 o 
  -6   1   9      347.39      354.02     12.18 o 
  -5   1   9       69.98       61.65      5.21 o 
  -4   1   9      402.92      383.30     12.28 o 
  -3   1   9      788.98      722.42     18.82 o 
  -2   1   9     1560.51     1481.64     33.38 o 
  -1   1   9      170.06      168.00      4.94 o 
   0   1   9      168.41      178.05      5.45 o 
   1   1   9      487.40      462.78      9.56 o 
   2   1   9      515.34      511.33     10.52 o 
   3   1   9        7.83        2.07      2.50 o 
   4   1   9        7.33        6.54      3.73 o 
   5   1   9        9.60       14.00      3.66 o 
   6   1   9       60.15       59.47      5.22 o 
  -9   2   9       79.50       70.34      6.47 o 
  -8   2   9      108.80       98.17      6.98 o 
  -7   2   9       56.80       52.23      5.51 o 
  -6   2   9      197.85      197.28      8.88 o 
  -5   2   9      288.16      288.30     10.57 o 
  -4   2   9      173.30      155.76      7.47 o 
  -3   2   9      675.95      665.45     17.96 o 
  -2   2   9      161.79      143.32      7.27 o 
  -1   2   9      311.06      297.85      8.29 o 
   0   2   9      158.99      169.08      5.16 o 
   1   2   9        4.48        2.32      2.69 o 
   2   2   9       29.34       24.88      3.23 o 
   3   2   9       87.53       98.33      6.65 o 
   4   2   9      164.24      151.30     10.76 o 
   5   2   9       79.15       81.18      6.95 o 
   6   2   9        9.92       11.83      5.02 o 
  -9   3   9       43.24       46.66      7.20 o 
  -8   3   9      264.83      261.01     11.03 o 
  -7   3   9      563.49      588.89     49.65 o 
  -6   3   9      106.81      110.50      6.92 o 
  -5   3   9       34.58       30.48      4.88 o 
  -4   3   9       22.95       25.60      4.66 o 
  -3   3   9       93.70       88.09      6.20 o 
  -2   3   9       23.01       22.48      4.53 o 
  -1   3   9       70.45       75.73      4.70 o 
   0   3   9      209.63      201.73      7.26 o 
   1   3   9      210.77      194.69      7.30 o 
   2   3   9        7.68       12.49      4.04 o 
   3   3   9       23.32       18.18      4.55 o 
   4   3   9       66.84       58.97      6.16 o 
   5   3   9        7.04       11.52      4.83 o 
  -9   4   9        3.51        2.36      4.12 o 
  -8   4   9       44.06       46.17      5.78 o 
  -7   4   9      129.29      135.83      7.98 o 
  -6   4   9      598.01      560.89     17.08 o 
  -5   4   9      366.78      330.94     12.30 o 
  -4   4   9       90.50      105.23      7.16 o 
  -3   4   9        2.87        9.99      4.49 o 
  -2   4   9        7.47        5.96      4.49 o 
  -1   4   9       80.08       76.95      5.00 o 
   0   4   9      131.98      126.42      6.26 o 
   1   4   9       12.36       12.77      4.42 o 
   2   4   9       80.29       89.45      6.85 o 
   3   4   9       36.74       49.15      5.86 o 
   4   4   9       21.06       18.38      5.25 o 
  -9   5   9       33.18       41.82      8.48 o 
  -8   5   9        1.10       -2.30      4.20 o 
  -7   5   9        4.55        0.26      4.26 o 
  -6   5   9        6.03       10.69      4.85 o 
  -5   5   9       28.71       29.70     10.45 o 
  -4   5   9      135.99      130.94      8.07 o 
  -3   5   9      119.43      123.03      7.87 o 
  -2   5   9       21.02       22.09      9.86 o 
  -1   5   9       85.12       70.16      9.25 o 
   0   5   9       24.06       29.29      5.27 o 
   1   5   9        3.04       -0.75      7.33 o 
   2   5   9       15.91       11.07      4.67 o 
   3   5   9       43.91       38.38     10.34 o 
  -8   6   9       38.61       53.22      6.62 o 
  -7   6   9        5.00        0.51      5.64 o 
  -6   6   9       66.23       65.35     14.70 o 
  -5   6   9       30.35       36.35      6.04 o 
  -4   6   9      104.11      103.95      7.97 o 
  -3   6   9       16.68       31.05      5.86 o 
  -2   6   9       94.22       87.04      9.99 o 
  -1   6   9        0.23        3.76      6.78 o 
   0   6   9        0.21       -3.64      4.80 o 
   1   6   9        0.55       -2.50      4.94 o 
  -7   7   9        2.17        7.76      5.82 o 
  -6   7   9        2.20       -2.57      6.49 o 
  -5   7   9        0.15       -2.47      4.85 o 
  -4   7   9       10.36       17.58      7.33 o 
  -3   7   9       33.49       43.33      8.95 o 
  -2   7   9       72.08       75.32     10.06 o 
  -1   7   9       13.92       30.99      8.73 o 
   2 -11  10      167.21      188.23     11.20 o 
   3 -11  10       92.32       94.78      8.67 o 
   4 -11  10        1.91       -1.37      5.14 o 
   5 -11  10       55.79       48.70      7.26 o 
   0 -10  10       35.15       46.28     12.97 o 
   1 -10  10       51.89       74.11      7.59 o 
   2 -10  10      112.82      113.82      8.85 o 
   3 -10  10      229.86      206.82     11.25 o 
   4 -10  10       25.63       34.71      9.78 o 
   5 -10  10       54.06       54.10      7.10 o 
   6 -10  10        1.20       -7.04      8.49 o 
   7 -10  10       46.48       46.13      5.76 o 
  -2  -9  10       97.66       85.78      8.95 o 
  -1  -9  10       38.08       43.82      6.68 o 
   0  -9  10        3.60        4.08      5.22 o 
   1  -9  10       63.43       57.89      6.86 o 
   2  -9  10       74.28       69.51     17.43 o 
   3  -9  10      116.11      110.07      8.51 o 
   4  -9  10      180.55      191.89     18.39 o 
   5  -9  10      593.26      606.86     20.03 o 
   6  -9  10      242.02      253.79     10.00 o 
   7  -9  10        6.41       -0.84      4.42 o 
   8  -9  10        2.70        5.70      4.60 o 
  -3  -8  10       11.22        3.06      5.34 o 
  -2  -8  10      142.78      137.86      8.85 o 
  -1  -8  10      436.53      457.49     16.02 o 
   0  -8  10       48.65       47.70      6.36 o 
   1  -8  10       92.35       87.49      7.45 o 
   2  -8  10       30.20       27.59      9.21 o 
   3  -8  10      122.33      115.94      8.05 o 
   4  -8  10      206.81      184.55      9.74 o 
   5  -8  10      517.38      489.29     13.82 o 
   6  -8  10      152.35      149.33      7.64 o 
   7  -8  10      313.25      335.01     11.63 o 
   8  -8  10       32.63       35.83      5.46 o 
  -4  -7  10       27.71       36.86      5.96 o 
  -3  -7  10       18.10       21.78      5.15 o 
  -2  -7  10       29.22       24.68      4.21 o 
  -1  -7  10        3.88        5.30      3.30 o 
   0  -7  10      372.05      343.85      9.75 o 
   1  -7  10      629.04      619.01     13.94 o 
   2  -7  10       57.51       48.86      8.79 o 
   3  -7  10       64.84       64.97      6.14 o 
   4  -7  10       65.78       61.58      5.13 o 
   5  -7  10       14.91       14.78      3.98 o 
   6  -7  10       50.99       56.61      5.16 o 
   7  -7  10      141.32      132.63      7.13 o 
   8  -7  10       43.82       46.40      6.22 o 
  -5  -6  10        1.82        1.58      5.49 o 
  -4  -6  10        1.47        6.88     12.47 o 
  -3  -6  10        8.87        8.90      3.33 o 
  -2  -6  10       12.00        8.14      3.14 o 
  -1  -6  10       97.74      101.88      5.60 o 
   0  -6  10      293.01      275.03      8.23 o 
   1  -6  10       61.33       66.41      4.11 o 
   2  -6  10      649.31      535.82     51.05 o 
   3  -6  10     1758.67     1647.01     31.71 o 
   4  -6  10      376.81      338.75     10.37 o 
   5  -6  10       51.57       45.47      4.62 o 
   6  -6  10        6.15       10.86      3.76 o 
   7  -6  10        0.40       -3.76      5.67 o 
   8  -6  10       12.42       16.06      4.33 o 
  -6  -5  10       60.32       60.51      7.70 o 
  -5  -5  10       96.00       86.82      8.48 o 
  -4  -5  10       87.80       85.52     14.00 o 
  -3  -5  10       78.36       58.09      4.45 o 
  -2  -5  10      197.77      186.77     12.67 o 
  -1  -5  10       56.05       54.35      5.96 o 
   0  -5  10        4.83        3.52      2.82 o 
   1  -5  10      122.14      107.49      4.68 o 
   2  -5  10      295.91      299.88      7.07 o 
   3  -5  10      626.81      607.13     14.34 o 
   4  -5  10      427.86      409.69     11.27 o 
   5  -5  10      314.86      307.78      9.85 o 
   6  -5  10       88.38       99.26      6.16 o 
   7  -5  10       72.00       66.93      5.69 o 
   8  -5  10        1.31       -1.02      3.89 o 
  -7  -4  10       11.80        9.32      5.71 o 
  -6  -4  10       26.01       22.66      6.23 o 
  -5  -4  10      187.55      174.12      8.80 o 
  -4  -4  10      608.35      570.55     16.56 o 
  -3  -4  10      106.56       97.78      6.30 o 
  -2  -4  10       67.65       64.30      4.32 o 
  -1  -4  10        1.61        1.47      3.46 o 
   0  -4  10       68.63       77.28      5.41 o 
   1  -4  10      638.42      669.57     12.24 o 
   2  -4  10      439.21      438.70      9.01 o 
   3  -4  10      203.43      193.01      5.43 o 
   4  -4  10       31.01       38.14      3.90 o 
   5  -4  10       63.85       69.57      5.19 o 
   6  -4  10      405.32      410.18     17.80 o 
   7  -4  10      139.65      166.74     11.84 o 
   8  -4  10       49.22       52.07      5.55 o 
  -7  -3  10       60.94       58.30      8.07 o 
  -6  -3  10      108.37      104.25      9.25 o 
  -5  -3  10        3.43        6.07      6.43 o 
  -4  -3  10      217.19      218.02      9.32 o 
  -3  -3  10      719.71      707.33     33.31 o 
  -2  -3  10      689.53      673.17     14.30 o 
  -1  -3  10      409.81      390.69      9.58 o 
   0  -3  10      232.44      235.87      6.75 o 
   1  -3  10      564.15      568.41     13.35 o 
   2  -3  10      430.93      431.50      8.90 o 
   3  -3  10      593.70      603.58     11.62 o 
   4  -3  10      290.98      293.53      7.39 o 
   5  -3  10        0.14       -0.88      3.22 o 
   6  -3  10      130.51      132.64      6.96 o 
   7  -3  10       78.43       95.46      8.15 o 
   8  -3  10       65.01       64.70      9.84 o 
  -8  -2  10      163.66      181.08     12.93 o 
  -7  -2  10      279.94      286.86     12.02 o 
  -6  -2  10      346.63      324.62     12.20 o 
  -5  -2  10        3.50        6.57      5.49 o 
  -4  -2  10      130.69      120.08      7.46 o 
  -3  -2  10       63.69       63.77      5.29 o 
  -2  -2  10        0.21       -0.93      3.81 o 
  -1  -2  10      623.31      625.36     13.09 o 
   0  -2  10      438.33      422.15      8.49 o 
   1  -2  10       66.03       55.86      3.02 o 
   2  -2  10       13.52       12.38      2.23 o 
   3  -2  10       48.48       49.76      3.23 o 
   4  -2  10       35.18       39.81      3.23 o 
   5  -2  10        7.54       10.48      3.44 o 
   6  -2  10       51.44       48.94      4.95 o 
   7  -2  10        3.20        4.10      4.75 o 
  -8  -1  10       43.75       41.26      6.21 o 
  -7  -1  10      275.70      269.74     11.62 o 
  -6  -1  10       68.75       78.31     16.32 o 
  -5  -1  10      108.81       98.79      6.66 o 
  -4  -1  10      861.59      766.73     57.26 o 
  -3  -1  10      426.88      400.12     12.70 o 
  -2  -1  10      122.01      112.09      9.84 o 
  -1  -1  10       79.35       76.25      5.25 o 
   0  -1  10      269.40      242.14      5.84 o 
   1  -1  10      248.27      244.48      6.27 o 
   2  -1  10        0.87        0.84      2.19 o 
   3  -1  10      134.01      135.88      4.99 o 
   4  -1  10        1.40        4.90      2.55 o 
   5  -1  10       49.25       52.64      3.83 o 
   6  -1  10       87.35       99.81      7.61 o 
   7  -1  10       56.20       68.34     10.02 o 
  -9   0  10      205.34      205.64     26.11 o 
  -8   0  10      173.89      184.85     12.57 o 
  -7   0  10        4.49       13.36      4.80 o 
  -6   0  10       72.54       59.14      5.83 o 
  -5   0  10     1300.97     1273.17     30.55 o 
  -4   0  10      235.32      201.05      8.78 o 
  -3   0  10       63.23       51.86      4.99 o 
  -2   0  10      320.09      278.76     14.19 o 
  -1   0  10       35.41       34.22      3.41 o 
   0   0  10       54.27       48.82      3.86 o 
   1   0  10      158.68      144.07      4.83 o 
   2   0  10       22.20       20.53      3.52 o 
   3   0  10       87.01       73.60      4.02 o 
   4   0  10       71.34       77.71      4.17 o 
   5   0  10        1.54        2.47      4.91 o 
   6   0  10       45.97       37.49      4.47 o 
  -9   1  10      210.07      205.10     10.48 o 
  -8   1  10      455.49      417.05     14.78 o 
  -7   1  10      667.57      646.35     18.94 o 
  -6   1  10       53.25       44.06      5.60 o 
  -5   1  10       39.65       41.81      5.18 o 
  -4   1  10      146.25      124.75      7.15 o 
  -3   1  10      298.19      279.54     10.58 o 
  -2   1  10      192.04      177.61      8.21 o 
  -1   1  10      199.03      185.44      8.46 o 
   0   1  10      267.40      242.42      6.28 o 
   1   1  10      128.05      133.20      4.84 o 
   2   1  10       64.21       65.70      3.85 o 
   3   1  10        0.05       -0.70      2.83 o 
   4   1  10        0.06        5.96      3.20 o 
   5   1  10        2.05        4.93      3.39 o 
   6   1  10        5.67       10.01      3.88 o 
  -9   2  10        4.52       -1.32      4.44 o 
  -8   2  10       33.22       28.13      5.39 o 
  -7   2  10      331.96      347.30     12.95 o 
  -6   2  10      336.23      343.49     12.54 o 
  -5   2  10      612.74      610.13     17.85 o 
  -4   2  10       11.67       12.64      4.68 o 
  -3   2  10       95.05       91.75      6.52 o 
  -2   2  10        9.31        2.79      4.59 o 
  -1   2  10      277.00      293.62     11.02 o 
   0   2  10       61.24       50.43      4.13 o 
   1   2  10      326.64      292.11      7.52 o 
   2   2  10      236.21      236.77      7.98 o 
   3   2  10      118.83      107.16      6.33 o 
   4   2  10       85.97       69.69      5.21 o 
   5   2  10        0.03        5.92      3.73 o 
  -9   3  10       57.27       60.70      9.77 o 
  -8   3  10       56.80       58.63      6.20 o 
  -7   3  10       14.42       20.51      4.87 o 
  -6   3  10       40.10       50.29      5.94 o 
  -5   3  10      838.47      862.22     31.76 o 
  -4   3  10      612.22      593.18     19.40 o 
  -3   3  10      402.99      385.67     20.64 o 
  -2   3  10        0.39       -2.47      6.21 o 
  -1   3  10       35.29       33.00      5.05 o 
   0   3  10        3.98        3.01      3.20 o 
   1   3  10        4.10        0.90      3.73 o 
   2   3  10       10.05        9.63      3.35 o 
   3   3  10      106.93       91.08      7.05 o 
   4   3  10       16.30       15.38      4.91 o 
  -9   4  10       12.17        6.76      4.64 o 
  -8   4  10       46.30       60.47      6.57 o 
  -7   4  10      150.23      161.87      9.22 o 
  -6   4  10      112.76      118.18     12.88 o 
  -5   4  10       61.13       60.57      6.37 o 
  -4   4  10      508.60      527.02     16.76 o 
  -3   4  10      547.71      519.18     16.71 o 
  -2   4  10      179.82      197.77      9.90 o 
  -1   4  10       60.07       60.79      6.37 o 
   0   4  10        8.91        0.00      5.16 o 
   1   4  10       10.93       16.64      4.50 o 
   2   4  10        7.64        7.37      4.18 o 
   3   4  10        2.38       -2.02      4.14 o 
  -8   5  10       37.79       48.91      6.63 o 
  -7   5  10       43.04       53.44      6.54 o 
  -6   5  10      127.09      116.95      8.29 o 
  -5   5  10        6.71       18.00     12.88 o 
  -4   5  10        7.42        2.56      5.88 o 
  -3   5  10       36.76       37.73      9.89 o 
  -2   5  10      178.67      160.32      9.52 o 
  -1   5  10      144.93      135.57     12.01 o 
   0   5  10       49.89       53.21      8.95 o 
   1   5  10        1.19        0.39      4.35 o 
   2   5  10        0.61       -3.58      4.16 o 
  -7   6  10       81.47       94.08      8.02 o 
  -6   6  10        0.62        6.04      8.60 o 
  -5   6  10        0.49       -0.55      4.97 o 
  -4   6  10       41.72       43.37      6.42 o 
  -3   6  10      112.99      123.95      8.93 o 
  -2   6  10        0.00        1.51      7.15 o 
  -1   6  10        2.80        8.07      7.04 o 
   0   6  10       46.32       46.98      9.47 o 
  -6   7  10        0.22        3.18     13.04 o 
  -5   7  10        1.50       -3.30      5.58 o 
  -4   7  10       38.11       50.10     14.65 o 
  -3   7  10       31.84       20.97      8.11 o 
  -2   7  10       66.11       61.87      9.91 o 
   0 -10  11        0.61       21.89     12.31 o 
   1 -10  11        0.28       -2.21      5.28 o 
   2 -10  11        1.72        2.52      5.09 o 
   3 -10  11        1.52       -0.19      4.89 o 
   4 -10  11       64.72       85.65      8.32 o 
   5 -10  11      263.81      278.15     15.51 o 
   6 -10  11       95.60      102.46      8.84 o 
  -2  -9  11       90.70      111.09     30.47 o 
  -1  -9  11      168.53      144.19     16.07 o 
   0  -9  11      310.59      284.52     25.83 o 
   1  -9  11      319.04      322.38     13.87 o 
   2  -9  11      215.24      239.41     13.19 o 
   3  -9  11      117.62      111.58      8.51 o 
   4  -9  11        3.51        2.33      4.64 o 
   5  -9  11       20.60       19.37      6.08 o 
   6  -9  11       37.76       50.28      5.67 o 
   7  -9  11       96.39      114.00      7.56 o 
  -3  -8  11       44.49       50.85     11.87 o 
  -2  -8  11       81.80       82.52      7.29 o 
  -1  -8  11        1.87        0.10      3.72 o 
   0  -8  11       99.66      105.97     10.69 o 
   1  -8  11      871.31      827.27     32.34 o 
   2  -8  11      588.31      562.09     28.76 o 
   3  -8  11      272.05      275.13     12.09 o 
   4  -8  11       12.35       14.70      4.98 o 
   5  -8  11        1.69       -0.30      3.88 o 
   6  -8  11        1.89        0.28      4.22 o 
   7  -8  11       81.59       94.22      9.10 o 
   8  -8  11        0.27        1.06      4.32 o 
  -4  -7  11       90.71      105.46      9.80 o 
  -3  -7  11       28.25       30.37     12.03 o 
  -2  -7  11      302.74      289.47      9.39 o 
  -1  -7  11      809.99      734.98     16.62 o 
   0  -7  11       38.98       36.90      4.04 o 
   1  -7  11        0.30        2.47      4.69 o 
   2  -7  11      512.64      483.87     17.02 o 
   3  -7  11      207.51      217.02     11.05 o 
   4  -7  11       71.00       78.46      8.08 o 
   5  -7  11       16.49       27.30      4.71 o 
   6  -7  11        5.14        8.20      5.56 o 
   7  -7  11       31.36       41.19      6.04 o 
   8  -7  11       15.03       15.89      4.39 o 
  -5  -6  11       75.49       65.85      8.11 o 
  -4  -6  11       61.67       72.41      7.81 o 
  -3  -6  11      106.70       98.50      6.60 o 
  -2  -6  11      436.40      429.96     17.00 o 
  -1  -6  11      353.38      342.78     11.44 o 
   0  -6  11      803.07      757.80     16.29 o 
   1  -6  11      282.99      276.66      8.80 o 
   2  -6  11       88.05       82.53      7.79 o 
   3  -6  11       14.43       17.60      3.85 o 
   4  -6  11      140.35      153.21      7.25 o 
   5  -6  11      390.93      367.83     11.39 o 
   6  -6  11      366.86      393.23     12.24 o 
   7  -6  11      101.03      106.69      6.82 o 
   8  -6  11       13.46       15.82      4.32 o 
  -6  -5  11       15.95       23.62      6.23 o 
  -5  -5  11       24.29       14.04      5.34 o 
  -4  -5  11      127.93      126.84      7.81 o 
  -3  -5  11       40.94       35.14      9.53 o 
  -2  -5  11       14.41       14.27      3.45 o 
  -1  -5  11        1.13       -2.88      3.97 o 
   0  -5  11       25.42       29.22      3.73 o 
   1  -5  11      526.69      532.12     12.16 o 
   2  -5  11      721.86      684.97     12.86 o 
   3  -5  11      419.67      420.20     11.59 o 
   4  -5  11       20.59       24.31      4.03 o 
   5  -5  11      152.59      144.01      7.05 o 
   6  -5  11      309.17      317.41     10.83 o 
   7  -5  11      132.23      142.31      7.75 o 
   8  -5  11       50.45       66.17      8.81 o 
  -7  -4  11        5.28       14.30      5.60 o 
  -6  -4  11       85.55       90.69      8.92 o 
  -5  -4  11       46.22       63.39      6.01 o 
  -4  -4  11       74.66       81.34      9.67 o 
  -3  -4  11      288.34      270.62     10.36 o 
  -2  -4  11      160.29      141.76      7.24 o 
  -1  -4  11      177.24      172.17      6.50 o 
   0  -4  11       10.28        8.66      5.12 o 
   1  -4  11       18.61       21.74      2.67 o 
   2  -4  11      173.26      172.90      5.29 o 
   3  -4  11      357.86      337.85     10.63 o 
   4  -4  11      497.41      474.25     12.60 o 
   5  -4  11      124.39      148.89     11.39 o 
   6  -4  11        0.07        0.03      4.47 o 
   7  -4  11        0.23        2.65      4.17 o 
   8  -4  11       63.88       82.17      8.08 o 
  -7  -3  11       31.21       24.54      6.26 o 
  -6  -3  11        7.07        4.66      6.93 o 
  -5  -3  11       26.50       30.18      5.82 o 
  -4  -3  11      316.44      305.33     11.40 o 
  -3  -3  11      628.79      604.45     43.78 o 
  -2  -3  11      450.09      462.56     14.16 o 
  -1  -3  11        8.72        5.20      3.43 o 
   0  -3  11       56.04       55.09      3.74 o 
   1  -3  11        0.05        0.86      2.07 o 
   2  -3  11        0.32       -1.08      2.03 o 
   3  -3  11      278.06      285.93      7.29 o 
   4  -3  11      403.05      417.78     10.59 o 
   5  -3  11      385.81      420.33     15.09 o 
   6  -3  11      311.88      292.82     12.41 o 
   7  -3  11        5.20        1.71      4.81 o 
  -8  -2  11        3.73       -4.11     17.30 o 
  -7  -2  11       35.12       32.77      5.79 o 
  -6  -2  11       18.06       22.14      5.25 o 
  -5  -2  11       18.74       23.46      5.14 o 
  -4  -2  11       97.14       96.83      6.37 o 
  -3  -2  11      275.53      229.09      9.71 o 
  -2  -2  11      166.21      170.00      8.42 o 
  -1  -2  11      227.73      213.89      8.73 o 
   0  -2  11      178.90      172.72      6.46 o 
   1  -2  11        2.55        0.15      2.02 o 
   2  -2  11        9.56        6.45      2.44 o 
   3  -2  11      122.59      105.14      4.52 o 
   4  -2  11       58.50       51.10      3.63 o 
   5  -2  11      144.14      127.57      6.57 o 
   6  -2  11       99.50      109.35      8.22 o 
   7  -2  11       32.71       33.49      6.29 o 
  -8  -1  11      190.08      183.48     10.30 o 
  -7  -1  11       97.42       93.07      7.47 o 
  -6  -1  11       34.89       40.68      5.74 o 
  -5  -1  11       43.46       48.73      5.28 o 
  -4  -1  11       47.58       48.94      5.28 o 
  -3  -1  11      103.76       95.00      8.33 o 
  -2  -1  11       51.73       51.59      5.00 o 
  -1  -1  11      248.25      234.08      9.32 o 
   0  -1  11      360.94      359.84      9.52 o 
   1  -1  11       19.99       23.65      3.45 o 
   2  -1  11     1086.80     1080.75     18.73 o 
   3  -1  11       43.67       46.77      3.47 o 
   4  -1  11       13.34       21.55      2.98 o 
   5  -1  11        1.48        3.86      3.26 o 
   6  -1  11        0.36        2.64      3.79 o 
  -8   0  11      353.15      345.51     17.82 o 
  -7   0  11      603.24      585.30     18.47 o 
  -6   0  11      193.40      167.34      9.08 o 
  -5   0  11      765.22      744.42     20.97 o 
  -4   0  11        3.36        7.13      3.78 o 
  -3   0  11       11.31        9.46      3.71 o 
  -2   0  11       30.27       23.79      4.15 o 
  -1   0  11       29.61       34.39      3.86 o 
   0   0  11        1.76       -1.94      3.76 o 
   1   0  11      267.46      266.26     10.91 o 
   2   0  11      181.80      171.50      5.69 o 
   3   0  11       18.50       21.12      3.05 o 
   4   0  11       11.44        9.54      3.40 o 
   5   0  11       33.32       28.52      4.14 o 
   6   0  11        0.09        7.48      3.75 o 
  -8   1  11        0.84        7.93      4.95 o 
  -7   1  11       15.59       16.37      5.20 o 
  -6   1  11      427.56      418.34     14.64 o 
  -5   1  11      805.06      828.88     23.42 o 
  -4   1  11        2.43        8.91      5.38 o 
  -3   1  11       25.18       26.67      5.34 o 
  -2   1  11      106.79      103.96     14.30 o 
  -1   1  11       43.66       48.88      5.23 o 
   0   1  11      195.50      194.84     12.86 o 
   1   1  11       12.09       13.40      3.92 o 
   2   1  11        1.02        3.67      2.67 o 
   3   1  11        1.22       -2.96      2.96 o 
   4   1  11        7.76       10.85      3.52 o 
   5   1  11        2.47        7.49      3.61 o 
  -8   2  11       70.81       62.44      6.57 o 
  -7   2  11      208.96      219.64     16.25 o 
  -6   2  11        0.14       -0.86      4.38 o 
  -5   2  11       36.27       45.82      5.89 o 
  -4   2  11       20.50       16.94      7.13 o 
  -3   2  11      339.36      329.63     22.44 o 
  -2   2  11       22.85       25.37      4.72 o 
  -1   2  11       64.75       70.00      6.06 o 
   0   2  11       35.71       36.50      5.18 o 
   1   2  11        5.78        5.98      3.23 o 
   2   2  11       11.45        3.74      3.16 o 
   3   2  11        0.71       -2.09      7.61 o 
   4   2  11        7.26        5.94      3.65 o 
  -8   3  11       32.18       43.24      5.88 o 
  -7   3  11      248.40      232.91     12.16 o 
  -6   3  11       78.79       82.24      7.19 o 
  -5   3  11       52.80       51.07      6.37 o 
  -4   3  11        0.00       -2.28      4.82 o 
  -3   3  11      107.30      101.35      7.58 o 
  -2   3  11      104.62      115.73     14.06 o 
  -1   3  11       34.83       38.45      5.66 o 
   0   3  11        0.48       -1.79      4.55 o 
   1   3  11       38.74       46.98      7.55 o 
   2   3  11        0.27        1.53      4.04 o 
   3   3  11       26.57       21.57      5.03 o 
  -8   4  11       59.20       85.05      9.08 o 
  -7   4  11       14.64        9.36      7.31 o 
  -6   4  11       31.46       45.74      7.28 o 
  -5   4  11      108.80      111.69     11.18 o 
  -4   4  11      197.63      201.44     11.98 o 
  -3   4  11       27.04       36.65     10.52 o 
  -2   4  11        3.07       -1.40      9.25 o 
  -1   4  11        6.70        0.79      5.07 o 
   0   4  11       70.68       68.25      8.81 o 
   1   4  11       10.61       10.28      6.19 o 
   2   4  11        5.99       12.24      4.75 o 
  -7   5  11        5.77       10.34      5.64 o 
  -6   5  11       11.21       13.83      6.19 o 
  -5   5  11       52.45       65.04     16.10 o 
  -4   5  11      105.42      115.75      8.74 o 
  -3   5  11      207.09      229.12     11.54 o 
  -2   5  11       50.34       44.00      7.59 o 
  -1   5  11       10.09       21.26      8.11 o 
   0   5  11       11.10        7.89      7.33 o 
   1   5  11        0.12        2.98      5.93 o 
  -6   6  11        3.02       -5.51      5.51 o 
  -5   6  11        2.51        2.92      5.72 o 
  -4   6  11       32.84       21.55      6.43 o 
  -3   6  11        0.25        2.29      9.71 o 
  -2   6  11       22.90       30.00      8.55 o 
  -1   6  11        6.30        7.96      7.85 o 
   1 -10  12      134.22      152.81     10.52 o 
   2 -10  12       13.35       14.70     17.32 o 
   3 -10  12       20.71       19.59      5.87 o 
   4 -10  12        5.67        5.27      5.41 o 
   5 -10  12       43.44       54.85     14.08 o 
  -1  -9  12      115.42      109.89     14.89 o 
   0  -9  12       15.23       32.32      6.35 o 
   1  -9  12       68.14       67.42      7.69 o 
   2  -9  12      109.93      122.93      9.14 o 
   3  -9  12       73.45       76.49     15.75 o 
   4  -9  12        1.18       -2.92      4.65 o 
   5  -9  12       31.13       27.52      6.01 o 
   6  -9  12       73.53       74.76     11.21 o 
  -3  -8  12        0.64       -2.43      5.79 o 
  -2  -8  12       73.70       91.17      9.21 o 
  -1  -8  12      185.76      188.03      8.60 o 
   0  -8  12      193.03      198.69     10.90 o 
   1  -8  12       74.83       86.19     11.64 o 
   2  -8  12        3.74       -3.13      4.72 o 
   3  -8  12       93.10       92.28      7.85 o 
   4  -8  12      247.20      241.78     11.61 o 
   5  -8  12      203.74      207.91      9.29 o 
   6  -8  12       64.69       74.20      6.22 o 
   7  -8  12       42.85       49.53      5.67 o 
  -4  -7  12       17.15       30.00      7.89 o 
  -3  -7  12        0.74        2.01      4.09 o 
  -2  -7  12        0.27        0.08      4.61 o 
  -1  -7  12        9.80        7.77      3.40 o 
   0  -7  12      121.56      138.09      6.35 o 
   1  -7  12     1101.78     1047.21     66.70 o 
   2  -7  12      761.85      700.72     20.89 o 
   3  -7  12       16.22       19.15      5.09 o 
   4  -7  12       20.83       23.36      4.80 o 
   5  -7  12      155.48      160.43      8.01 o 
   6  -7  12       58.10       57.28      5.65 o 
   7  -7  12        4.04        5.49      4.37 o 
  -5  -6  12      150.36      143.93     11.35 o 
  -4  -6  12      125.41      139.74      8.18 o 
  -3  -6  12      136.78      138.96      9.91 o 
  -2  -6  12        3.42        3.17      3.56 o 
  -1  -6  12       41.81       40.02      4.18 o 
   0  -6  12       76.20       68.70      4.70 o 
   1  -6  12      302.94      283.25      8.54 o 
   2  -6  12      378.91      366.30     13.39 o 
   3  -6  12      557.43      531.39     14.05 o 
   4  -6  12      475.56      447.42     16.36 o 
   5  -6  12       31.41       27.67      4.52 o 
   6  -6  12        0.63       -0.02      3.99 o 
   7  -6  12        2.40        2.52      4.21 o 
  -6  -5  12        2.30        3.39      5.12 o 
  -5  -5  12       16.51       15.58      9.84 o 
  -4  -5  12      186.40      195.95      9.65 o 
  -3  -5  12      449.88      446.38     18.42 o 
  -2  -5  12        8.38        5.20      5.29 o 
  -1  -5  12       20.24       20.41      4.10 o 
   0  -5  12        2.09        4.12      3.00 o 
   1  -5  12       62.29       56.59      5.26 o 
   2  -5  12       82.12       65.99      6.03 o 
   3  -5  12      280.41      275.57     17.01 o 
   4  -5  12      374.70      358.09     11.00 o 
   5  -5  12      282.89      291.39     10.24 o 
   6  -5  12       65.65       83.41      7.53 o 
   7  -5  12       20.51       31.67      6.94 o 
  -6  -4  12       55.61       61.66      6.44 o 
  -5  -4  12      109.13      115.36     20.93 o 
  -4  -4  12       52.01       42.06      8.73 o 
  -3  -4  12       43.11       43.73      6.37 o 
  -2  -4  12       50.49       57.92      5.13 o 
  -1  -4  12      113.21      109.15      6.51 o 
   0  -4  12       76.77       71.22      5.27 o 
   1  -4  12      390.84      351.53      8.27 o 
   2  -4  12      262.76      238.80      6.64 o 
   3  -4  12       32.20       24.16      2.91 o 
   4  -4  12        1.65        1.19      3.45 o 
   5  -4  12       83.45       97.33      6.25 o 
   6  -4  12      165.48      192.12     11.93 o 
   7  -4  12       50.09       66.13      6.08 o 
  -7  -3  12       14.75        5.76      4.58 o 
  -6  -3  12       49.03       51.10      6.56 o 
  -5  -3  12        8.34       10.81      4.23 o 
  -4  -3  12       55.62       53.10      5.42 o 
  -3  -3  12      137.45      143.47      8.60 o 
  -2  -3  12       25.77       21.70      4.30 o 
  -1  -3  12      190.80      204.23     11.81 o 
   0  -3  12      490.64      452.76     22.28 o 
   1  -3  12      361.29      352.77      8.18 o 
   2  -3  12      228.29      241.67      6.59 o 
   3  -3  12      176.68      181.52      5.91 o 
   4  -3  12       47.10       59.86      5.01 o 
   5  -3  12        9.44        9.84      5.09 o 
   6  -3  12        9.00       13.92     10.39 o 
   7  -3  12       32.11       31.63      5.95 o 
  -7  -2  12      151.86      167.95      9.66 o 
  -6  -2  12       35.78       43.69      8.77 o 
  -5  -2  12        8.59        5.96      3.84 o 
  -4  -2  12        3.58        6.62      3.67 o 
  -3  -2  12      215.32      221.80      9.70 o 
  -2  -2  12      450.65      404.32     29.42 o 
  -1  -2  12        0.38       -3.14      3.14 o 
   0  -2  12        1.91        4.25      3.22 o 
   1  -2  12      201.21      195.73      5.77 o 
   2  -2  12      393.77      405.34      9.25 o 
   3  -2  12       16.09       24.11      4.58 o 
   4  -2  12       56.68       69.52      4.28 o 
   5  -2  12      127.72      127.53      5.67 o 
   6  -2  12       37.55       45.61      6.31 o 
  -8  -1  12        4.04       -4.45      4.84 o 
  -7  -1  12       19.84       20.97      5.37 o 
  -6  -1  12      150.95      172.30      9.37 o 
  -5  -1  12        4.03        0.95      3.48 o 
  -4  -1  12       18.72       13.07      6.10 o 
  -3  -1  12       38.47       41.95      4.91 o 
  -2  -1  12      154.14      163.31      8.21 o 
  -1  -1  12      330.99      327.94     12.62 o 
   0  -1  12       73.17       67.94      4.63 o 
   1  -1  12       89.69       75.62      4.89 o 
   2  -1  12       82.64       90.16      5.04 o 
   3  -1  12        9.46        6.65      2.74 o 
   4  -1  12       97.51      105.34      5.01 o 
   5  -1  12       44.78       40.39      4.52 o 
   6  -1  12       15.43       16.59      5.22 o 
  -8   0  12      130.94      124.62      8.90 o 
  -7   0  12       73.35       83.98      7.52 o 
  -6   0  12       18.54       27.22      5.53 o 
  -5   0  12      131.25      125.32     11.74 o 
  -4   0  12      104.91       98.40      6.94 o 
  -3   0  12      250.24      245.58     13.45 o 
  -2   0  12        0.72        0.99      4.15 o 
  -1   0  12        1.74       -1.66      3.61 o 
   0   0  12        2.45        3.47      3.08 o 
   1   0  12        6.13       11.11      3.60 o 
   2   0  12      173.81      163.02      5.89 o 
   3   0  12        0.35        4.31      2.75 o 
   4   0  12        8.66        3.93      3.42 o 
   5   0  12        3.90       14.99      4.01 o 
  -8   1  12      144.66      156.17      9.62 o 
  -7   1  12      273.77      289.80     12.43 o 
  -6   1  12        8.46       15.76      5.09 o 
  -5   1  12        1.34        1.79      4.57 o 
  -4   1  12      441.93      421.53     14.86 o 
  -3   1  12      181.07      189.50      9.38 o 
  -2   1  12        0.26        1.37      4.77 o 
  -1   1  12       12.46        8.00      4.08 o 
   0   1  12        4.09        6.09      3.94 o 
   1   1  12      118.73      129.30      8.19 o 
   2   1  12      134.34      127.26      5.38 o 
   3   1  12       73.59       72.00      5.08 o 
   4   1  12        6.30       -1.15      3.58 o 
  -8   2  12       32.26       43.23      8.88 o 
  -7   2  12       80.43       99.00      7.80 o 
  -6   2  12      116.95      131.24     26.00 o 
  -5   2  12      215.61      195.17     10.08 o 
  -4   2  12      112.97      119.03      8.28 o 
  -3   2  12        3.36       -4.27      4.27 o 
  -2   2  12        0.04       -0.59      3.91 o 
  -1   2  12       39.79       41.63      5.56 o 
   0   2  12        4.53        3.59      4.39 o 
   1   2  12       14.24       11.50      6.10 o 
   2   2  12       33.29       31.69      6.93 o 
   3   2  12       67.22       72.57      6.60 o 
   4   2  12       24.69       28.88      4.37 o 
  -8   3  12        1.50        4.00      5.29 o 
  -7   3  12        6.58        3.66      5.00 o 
  -6   3  12        2.37        0.27      4.79 o 
  -5   3  12      154.67      153.75      9.47 o 
  -4   3  12      267.39      288.77     23.53 o 
  -3   3  12      206.80      217.88     15.03 o 
  -2   3  12       55.53       58.97     12.14 o 
  -1   3  12        2.49        6.17      4.49 o 
   0   3  12       14.75       17.50      7.31 o 
   1   3  12        1.90        2.54      5.23 o 
   2   3  12        1.05        3.83      5.82 o 
  -7   4  12       70.28       89.47     11.20 o 
  -6   4  12       17.94       11.20      6.73 o 
  -5   4  12       30.52       58.81      7.23 o 
  -4   4  12        3.87        4.74      6.98 o 
  -3   4  12       87.85       96.81      8.41 o 
  -2   4  12       59.77       64.66     13.32 o 
  -1   4  12        0.50        5.67      4.99 o 
   0   4  12        2.75        7.08      5.82 o 
   1   4  12       16.33       19.42      6.78 o 
  -6   5  12       64.10       79.34      8.16 o 
  -5   5  12       17.50       17.25      6.34 o 
  -4   5  12        0.05       -1.06      5.57 o 
  -3   5  12        0.08       11.49      6.01 o 
  -2   5  12        0.24       -8.28      9.19 o 
  -1   5  12       36.04       32.21      8.55 o 
   2 -10  13        7.59       14.69      7.65 o 
   3 -10  13        3.47       11.98      5.87 o 
   4 -10  13        3.68        5.00      5.24 o 
  -1  -9  13       54.48       77.09      9.77 o 
   0  -9  13      214.83      207.36     11.65 o 
   1  -9  13      111.05      113.55      9.35 o 
   2  -9  13      162.84      154.84     10.28 o 
   3  -9  13       32.25       27.32      6.17 o 
   4  -9  13       11.94       28.71      6.23 o 
   5  -9  13       12.20       10.43      5.39 o 
   6  -9  13       18.29        7.81      9.62 o 
  -2  -8  13       39.93       35.83      5.10 o 
  -1  -8  13        1.91       12.31      6.60 o 
   0  -8  13       22.46       30.47      7.33 o 
   1  -8  13      290.11      266.20     23.14 o 
   2  -8  13      198.68      206.65     14.72 o 
   3  -8  13      178.37      185.22     25.00 o 
   4  -8  13       41.71       49.17     10.26 o 
   5  -8  13        0.79       -4.24      4.49 o 
   6  -8  13       14.23       13.58      5.03 o 
  -3  -7  13      192.20      194.04     11.15 o 
  -2  -7  13      150.12      153.23      8.23 o 
  -1  -7  13      345.00      315.95     11.79 o 
   0  -7  13        1.16        6.51      3.32 o 
   1  -7  13       16.10       21.95     11.15 o 
   2  -7  13        9.07       12.77      5.27 o 
   3  -7  13      196.17      224.60     10.93 o 
   4  -7  13      144.01      148.67      7.94 o 
   5  -7  13        1.96        2.02      4.37 o 
   6  -7  13        1.49        4.79      4.44 o 
   7  -7  13        1.50        1.63      4.48 o 
  -4  -6  13        7.37        6.68      4.35 o 
  -3  -6  13      111.90      118.42     20.05 o 
  -2  -6  13      234.57      231.82      9.97 o 
  -1  -6  13      301.62      302.68     15.15 o 
   0  -6  13       93.36       91.76      6.20 o 
   1  -6  13      217.16      200.00     10.29 o 
   2  -6  13        1.11        0.42      4.44 o 
   3  -6  13       81.28       74.79      5.79 o 
   4  -6  13        5.46        3.59      4.10 o 
   5  -6  13       39.65       40.76      5.91 o 
   6  -6  13       35.86       40.25      5.26 o 
   7  -6  13        6.59        3.88      4.49 o 
  -5  -5  13      126.56      124.86     17.15 o 
  -4  -5  13       63.01       73.82     11.70 o 
  -3  -5  13      128.68      122.48      7.81 o 
  -2  -5  13      107.33      100.47      6.84 o 
  -1  -5  13      468.63      466.71     14.65 o 
   0  -5  13      421.71      431.34     13.65 o 
   1  -5  13      371.45      355.87      9.93 o 
   2  -5  13        6.46        2.01      3.76 o 
   3  -5  13      204.86      202.92     13.26 o 
   4  -5  13       55.11       63.95      5.30 o 
   5  -5  13        8.61        4.94      6.32 o 
   6  -5  13       56.47       65.91     11.07 o 
   7  -5  13       65.95       73.40      6.47 o 
  -6  -4  13        2.29       -2.59      3.85 o 
  -5  -4  13        1.15        3.73      4.21 o 
  -4  -4  13      198.04      206.30      9.84 o 
  -3  -4  13      466.01      458.36     17.34 o 
  -2  -4  13      126.56      137.24     12.71 o 
  -1  -4  13       27.48       20.12      4.61 o 
   0  -4  13      144.88      154.47      7.74 o 
   1  -4  13      199.86      199.49      7.40 o 
   2  -4  13      268.46      257.22      7.16 o 
   3  -4  13      275.01      267.76      9.09 o 
   4  -4  13       75.98       87.08      5.80 o 
   5  -4  13       18.53       23.57      4.53 o 
   6  -4  13        2.49        3.90      4.41 o 
  -6  -3  13        7.51        5.85      4.30 o 
  -5  -3  13       12.87        6.88      4.31 o 
  -4  -3  13        7.69       15.36      4.27 o 
  -3  -3  13      237.63      236.28     10.20 o 
  -2  -3  13      995.22     1004.36     25.74 o 
  -1  -3  13      599.48      629.76     19.24 o 
   0  -3  13      376.32      355.53     13.32 o 
   1  -3  13        2.22       -1.03      3.59 o 
   2  -3  13        6.03        4.77      2.64 o 
   3  -3  13       36.26       37.54      3.49 o 
   4  -3  13       24.03       30.90      4.56 o 
   5  -3  13       49.76       61.42      7.35 o 
   6  -3  13       46.64       70.74      6.12 o 
  -7  -2  13       19.98       15.52      5.13 o 
  -6  -2  13        1.20       -1.78      4.62 o 
  -5  -2  13       21.16       15.71      4.29 o 
  -4  -2  13       30.63       30.72      4.83 o 
  -3  -2  13        1.76       12.81      3.92 o 
  -2  -2  13       38.78       50.89      6.15 o 
  -1  -2  13      294.57      300.17     11.43 o 
   0  -2  13      703.95      698.42     36.79 o 
   1  -2  13      644.23      626.40     18.87 o 
   2  -2  13      152.78      151.86      6.66 o 
   3  -2  13       60.71       54.21      4.00 o 
   4  -2  13      120.76      121.17      6.45 o 
   5  -2  13       28.54       30.46      4.71 o 
   6  -2  13       36.82       40.98      7.00 o 
  -7  -1  13       63.36       71.62      7.34 o 
  -6  -1  13      124.61      113.37      7.87 o 
  -5  -1  13        0.95       -2.78      3.66 o 
  -4  -1  13        0.21       -3.53      3.53 o 
  -3  -1  13       76.07       77.18      6.30 o 
  -2  -1  13       85.41       70.87      6.12 o 
  -1  -1  13        0.62        0.88      3.48 o 
   0  -1  13       93.06       93.82      5.37 o 
   1  -1  13      239.92      256.51      8.56 o 
   2  -1  13      422.07      388.58     13.98 o 
   3  -1  13        7.31       11.81      3.17 o 
   4  -1  13        0.12       -2.55      2.93 o 
   5  -1  13       11.18       10.50      3.88 o 
  -7   0  13       46.66       39.32      6.37 o 
  -6   0  13       82.98       86.77      7.61 o 
  -5   0  13      167.84      166.56      9.19 o 
  -4   0  13      213.78      216.44     10.36 o 
  -3   0  13       88.09       81.79      6.69 o 
  -2   0  13        3.94       -0.93      3.61 o 
  -1   0  13      133.55      123.18     20.29 o 
   0   0  13       42.33       53.27      5.80 o 
   1   0  13        0.89       -3.77      6.06 o 
   2   0  13       31.37       37.74      4.42 o 
   3   0  13       68.11       78.98      5.48 o 
   4   0  13       25.32       29.44      4.19 o 
  -7   1  13        8.15        2.54      5.03 o 
  -6   1  13       11.95       16.46      7.55 o 
  -5   1  13      159.53      151.75      9.36 o 
  -4   1  13      182.06      184.19      9.82 o 
  -3   1  13       19.16       19.97      4.74 o 
  -2   1  13       43.04       40.71      5.52 o 
  -1   1  13       12.70        5.73      4.26 o 
   0   1  13       46.22       38.34      5.43 o 
   1   1  13       59.06       69.40      6.66 o 
   2   1  13        5.83        7.52      4.56 o 
   3   1  13        0.13       -2.14      5.23 o 
   4   1  13       18.64       23.01      4.55 o 
  -7   2  13       12.34       12.25      5.49 o 
  -6   2  13       32.28       30.85      9.75 o 
  -5   2  13        0.80        6.75      7.52 o 
  -4   2  13       11.14       11.62      8.46 o 
  -3   2  13        1.61        3.66      5.29 o 
  -2   2  13       33.58       35.68      5.64 o 
  -1   2  13        5.98       12.38      4.53 o 
   0   2  13       32.41       43.67      5.78 o 
   1   2  13       14.82       19.49      6.15 o 
   2   2  13       26.20       28.82      6.78 o 
   3   2  13        4.96        4.05      5.90 o 
  -7   3  13        2.31        7.62      5.38 o 
  -6   3  13        7.76        1.58      5.28 o 
  -5   3  13        0.75       12.04     10.70 o 
  -4   3  13       58.83       51.42      7.15 o 
  -3   3  13       10.19        2.53      9.49 o 
  -2   3  13        0.06        2.22      4.73 o 
  -1   3  13       29.00       23.25      7.83 o 
   0   3  13       40.23       27.16      7.08 o 
   1   3  13       11.79       19.75      6.41 o 
  -6   4  13        2.72        4.59      8.42 o 
  -5   4  13        2.87       -1.89     11.24 o 
  -4   4  13       12.40       14.22     13.21 o 
  -3   4  13       42.77       50.63      7.23 o 
  -2   4  13       61.39       89.00     10.67 o 
  -1   4  13        0.48        2.98      5.56 o 
   0   4  13        2.37       10.43      6.15 o 
  -4   5  13       35.13       46.65      7.62 o 
  -3   5  13       75.98       81.09      8.53 o 
   0  -9  14       34.94       48.42      8.81 o 
   1  -9  14        6.44        6.36      5.55 o 
   2  -9  14        0.14        1.63      5.36 o 
   3  -9  14        2.17        0.89      5.29 o 
   4  -9  14        2.02        2.66      5.41 o 
  -1  -8  14       51.60       46.61      9.18 o 
   0  -8  14       11.42       24.25      7.26 o 
   1  -8  14       28.30       37.84      8.11 o 
   2  -8  14      103.21      103.78      8.95 o 
   3  -8  14       10.39       12.26      5.54 o 
   4  -8  14        0.13       -1.15      4.93 o 
   5  -8  14        4.46        9.17      5.21 o 
  -3  -7  14        0.47        6.70      4.68 o 
  -2  -7  14      108.11      103.28      7.27 o 
  -1  -7  14       75.25       82.56      6.28 o 
   0  -7  14        5.63       19.68      7.15 o 
   1  -7  14      201.08      218.48     16.25 o 
   2  -7  14       40.96       39.92      6.50 o 
   3  -7  14       86.68       96.36      7.90 o 
   4  -7  14       20.58       29.83      5.47 o 
   5  -7  14       15.77       22.10      5.02 o 
   6  -7  14       10.64        8.17      4.82 o 
  -4  -6  14      211.82      208.23     18.59 o 
  -3  -6  14      227.33      217.66     11.53 o 
  -2  -6  14       24.98       30.43      5.09 o 
  -1  -6  14       20.35       17.57      6.60 o 
   0  -6  14       74.21       89.32      6.35 o 
   1  -6  14       22.26       18.20      7.78 o 
   2  -6  14       58.85       48.74     11.35 o 
   3  -6  14       86.31       90.01      6.49 o 
   4  -6  14        5.87        4.69      4.29 o 
   5  -6  14        0.90        1.67      4.27 o 
   6  -6  14       16.71       17.04      4.89 o 
  -5  -5  14       12.82       25.68      5.55 o 
  -4  -5  14      136.97      149.13      8.94 o 
  -3  -5  14      615.98      635.93     19.36 o 
  -2  -5  14      484.80      506.87     23.75 o 
  -1  -5  14      261.68      271.89     10.84 o 
   0  -5  14       14.08       15.04      3.80 o 
   1  -5  14        3.25        4.39      3.48 o 
   2  -5  14        6.47        6.33      5.79 o 
   3  -5  14        0.78        1.06      3.94 o 
   4  -5  14        0.29        3.67      3.90 o 
   5  -5  14       63.40       68.83      6.08 o 
   6  -5  14       28.05       38.73      5.56 o 
  -5  -4  14       57.59       65.24      6.59 o 
  -4  -4  14        9.25       17.20      4.54 o 
  -3  -4  14        8.47       10.39      6.98 o 
  -2  -4  14       75.90       86.99     11.46 o 
  -1  -4  14       93.29      106.65      7.17 o 
   0  -4  14       91.16       86.28     10.85 o 
   1  -4  14       27.92       29.76      4.21 o 
   2  -4  14        2.04        1.39      3.22 o 
   3  -4  14        0.55        2.26      3.75 o 
   4  -4  14       23.79       29.10      4.74 o 
   5  -4  14        4.92        5.49      4.22 o 
   6  -4  14        6.94       15.08     10.10 o 
  -6  -3  14       57.34       51.34      6.33 o 
  -5  -3  14       93.47      104.96      8.33 o 
  -4  -3  14       69.59       83.06      6.79 o 
  -3  -3  14      149.08      154.56      8.50 o 
  -2  -3  14      227.31      229.20     10.26 o 
  -1  -3  14       50.36       43.96      7.26 o 
   0  -3  14      140.22      153.84      8.28 o 
   1  -3  14      110.75      113.32      8.67 o 
   2  -3  14      109.44      123.72      6.15 o 
   3  -3  14       19.89       25.66      3.96 o 
   4  -3  14        0.17       -0.56      3.97 o 
   5  -3  14        2.07        0.11      4.34 o 
  -6  -2  14       78.80       86.02      7.39 o 
  -5  -2  14       18.67       14.30      4.71 o 
  -4  -2  14       23.66       32.77      5.14 o 
  -3  -2  14      177.18      189.14      9.52 o 
  -2  -2  14      291.53      288.21     11.75 o 
  -1  -2  14       48.06       42.87      5.36 o 
   0  -2  14        1.46       -1.98      3.29 o 
   1  -2  14      116.43      122.32      6.27 o 
   2  -2  14      320.51      343.42     10.44 o 
   3  -2  14      142.85      148.06      7.03 o 
   4  -2  14       21.66       31.81      4.53 o 
   5  -2  14       31.28       42.84      6.21 o 
  -6  -1  14        1.17        4.71      4.51 o 
  -5  -1  14        0.80       -3.82      3.82 o 
  -4  -1  14       99.56      106.91      7.62 o 
  -3  -1  14        5.25       13.82      4.31 o 
  -2  -1  14       58.74       82.82     12.99 o 
  -1  -1  14       69.39       78.16      6.58 o 
   0  -1  14       32.40       34.58      9.27 o 
   1  -1  14        6.10        9.12      4.34 o 
   2  -1  14       60.14       46.58      4.75 o 
   3  -1  14        0.67        1.98      3.58 o 
   4  -1  14       46.78       52.24      5.99 o 
  -7   0  14       65.26       48.94      9.30 o 
  -6   0  14      124.19      141.03     13.16 o 
  -5   0  14        5.90        5.49      4.41 o 
  -4   0  14       90.53       92.47     10.67 o 
  -3   0  14        7.56       14.43      4.96 o 
  -2   0  14      108.60      113.17      7.79 o 
  -1   0  14       42.83       46.86      5.75 o 
   0   0  14       60.49       70.13      6.48 o 
   1   0  14       26.06       36.87      5.74 o 
   2   0  14       73.73       75.66      6.79 o 
   3   0  14       37.97       50.96      7.59 o 
   4   0  14        2.42        5.75      4.59 o 
  -7   1  14       24.20       30.19      6.17 o 
  -6   1  14        4.45       10.10      5.33 o 
  -5   1  14       82.29       92.79      8.59 o 
  -4   1  14      168.15      179.28     10.06 o 
  -3   1  14       31.78       32.46      5.48 o 
  -2   1  14       43.95       39.55      5.77 o 
  -1   1  14        0.53       -0.42      4.10 o 
   0   1  14       12.75       19.22      5.44 o 
   1   1  14        0.79        1.76     10.15 o 
   2   1  14       43.86       42.41      7.70 o 
   3   1  14       43.45       48.75      8.11 o 
  -6   2  14        0.76       -4.07      5.21 o 
  -5   2  14       32.88       28.21     11.11 o 
  -4   2  14       33.15       31.80      6.45 o 
  -3   2  14        0.49       -1.28      4.52 o 
  -2   2  14       97.36      102.89      8.09 o 
  -1   2  14        4.35        6.77      4.69 o 
   0   2  14        4.31       13.57      5.13 o 
   1   2  14        0.88        5.31      5.79 o 
   2   2  14        5.35       10.28      6.01 o 
  -6   3  14        2.95        0.71      5.55 o 
  -5   3  14        3.94        4.96     10.61 o 
  -4   3  14        0.12       -5.32      5.32 o 
  -3   3  14       29.63       35.64      6.62 o 
  -2   3  14       59.21       65.31      7.34 o 
  -1   3  14       15.79       18.16      5.57 o 
   0   3  14        8.40       18.65      6.19 o 
  -4   4  14        0.14        0.39      5.82 o 
  -3   4  14        0.73       -2.93      5.67 o 
  -2   4  14        0.10       17.13     11.50 o 
   0  -8  15       12.19       17.98      7.15 o 
   1  -8  15        8.16        5.82      6.60 o 
   2  -8  15        3.44        5.90      6.30 o 
   3  -8  15       16.76       16.90      6.76 o 
   4  -8  15       29.69       31.81      6.70 o 
  -2  -7  15       94.55       98.54     10.39 o 
  -1  -7  15       39.69       45.58      7.50 o 
   0  -7  15       23.57       25.72      7.85 o 
   1  -7  15        0.74        3.80      6.85 o 
   2  -7  15       11.20       21.26      7.11 o 
   3  -7  15       18.11       17.89      5.65 o 
   4  -7  15        3.55        0.21      4.90 o 
   5  -7  15        7.08        5.60      4.89 o 
  -3  -6  15       24.69       24.10      6.08 o 
  -2  -6  15       86.42      105.46      7.47 o 
  -1  -6  15      129.53      138.14      8.02 o 
   0  -6  15       19.66       29.35      8.09 o 
   1  -6  15        5.11        8.95      7.44 o 
   2  -6  15        7.77        1.62      6.89 o 
   3  -6  15        1.91        9.25      6.12 o 
   4  -6  15       17.12       15.41      4.81 o 
   5  -6  15        6.68       12.07      4.83 o 
  -4  -5  15       55.03       70.64     10.52 o 
  -3  -5  15       55.77       67.56     16.47 o 
  -2  -5  15        4.12        5.39      4.31 o 
  -1  -5  15      209.32      210.52      9.82 o 
   0  -5  15      296.20      289.69     11.48 o 
   1  -5  15      267.92      260.01     10.76 o 
   2  -5  15       31.61       19.43      6.47 o 
   3  -5  15        5.63       16.37      6.05 o 
   4  -5  15        2.38        4.82      4.20 o 
   5  -5  15       34.85       40.33      5.36 o 
  -5  -4  15        9.38       14.09      4.84 o 
  -4  -4  15       16.57       22.06      6.39 o 
  -3  -4  15      220.60      199.23     21.74 o 
  -2  -4  15      108.32      121.79     14.24 o 
  -1  -4  15        4.10        1.74      3.82 o 
   0  -4  15      162.56      152.19      8.68 o 
   1  -4  15      176.65      182.21     16.01 o 
   2  -4  15       41.96       51.91      4.74 o 
   3  -4  15        0.39       -4.86      4.86 o 
   4  -4  15       17.41       21.26      6.10 o 
   5  -4  15        4.36        3.40      4.37 o 
  -5  -3  15        2.67        5.56      4.63 o 
  -4  -3  15       40.09       43.49      5.74 o 
  -3  -3  15      169.53      172.11      9.42 o 
  -2  -3  15      156.85      151.30      9.95 o 
  -1  -3  15      122.99      124.38     10.78 o 
   0  -3  15      261.19      251.61     12.07 o 
   1  -3  15       83.17       80.04      6.38 o 
   2  -3  15        6.98        5.28      3.52 o 
   3  -3  15       21.05       28.92      6.08 o 
   4  -3  15        1.06       11.24      5.61 o 
  -5  -2  15       99.27       98.38     16.60 o 
  -4  -2  15       20.38       20.96      5.12 o 
  -3  -2  15       14.31       25.06      5.88 o 
  -2  -2  15       51.63       54.18      8.29 o 
  -1  -2  15      117.29      130.51      8.23 o 
   0  -2  15      314.60      347.37     13.31 o 
   1  -2  15      182.38      169.00     23.27 o 
   2  -2  15       54.71       61.30      5.61 o 
   3  -2  15       81.17       86.30      5.95 o 
   4  -2  15       17.26       20.81      6.34 o 
  -6  -1  15      121.19      124.50      8.79 o 
  -5  -1  15      101.82      120.35      8.53 o 
  -4  -1  15      102.84      114.35      9.95 o 
  -3  -1  15        2.06        2.08      4.17 o 
  -2  -1  15       12.19       16.82      4.57 o 
  -1  -1  15        5.47        1.96      3.94 o 
   0  -1  15        0.33        2.35      6.06 o 
   1  -1  15       16.03       16.86      4.73 o 
   2  -1  15      186.76      197.34     10.12 o 
   3  -1  15       23.66       26.06      5.44 o 
  -6   0  15       24.95       24.07      5.83 o 
  -5   0  15       57.01       66.00      6.93 o 
  -4   0  15      132.70      133.91     11.99 o 
  -3   0  15       86.22       94.34     16.60 o 
  -2   0  15      190.73      206.46     10.59 o 
  -1   0  15       44.90       47.26      5.98 o 
   1   0  15        5.96        4.58      4.37 o 
   2   0  15       28.74       28.19      5.57 o 
  -6   1  15       67.88       70.79     12.66 o 
  -5   1  15        0.56        4.71      4.81 o 
  -4   1  15        0.10        3.41      9.91 o 
  -3   1  15      154.01      161.79     10.07 o 
  -2   1  15      158.90      152.18      9.59 o 
  -1   1  15        4.52        7.93      4.81 o 
   0   1  15        4.52        6.03      4.69 o 
   1   1  15        0.07        4.38      4.82 o 
  -5   2  15        7.03       17.55      6.09 o 
  -4   2  15       19.37       33.10      6.20 o 
  -3   2  15        0.79       -0.63      4.75 o 
  -2   2  15        0.23        0.81      7.59 o 
  -1   2  15       10.45       12.86      5.18 o 
   0   2  15       34.40       46.87      6.54 o 
  -3   3  15       45.19       50.17      7.07 o 
  -1  -7  16        8.56       16.91      7.89 o 
   0  -7  16        8.60       12.97      7.55 o 
   1  -7  16        8.15       16.73      7.59 o 
   2  -7  16        0.65       -3.43      5.79 o 
   3  -7  16        9.23        2.21      8.11 o 
  -2  -6  16       57.05       62.26     10.32 o 
  -1  -6  16       12.19       12.08      4.49 o 
   0  -6  16        1.89        3.43      7.15 o 
   1  -6  16        0.04        2.84      7.00 o 
   2  -6  16       12.93       22.63      9.06 o 
   3  -6  16        2.35       -1.39      5.88 o 
   4  -6  16       21.44       13.31      6.60 o 
  -3  -5  16      121.57      127.04      9.80 o 
  -2  -5  16       26.57       38.47      5.55 o 
  -1  -5  16       94.46      105.73      7.35 o 
   0  -5  16       63.69       71.12      6.33 o 
   1  -5  16        4.67       10.98      8.48 o 
   2  -5  16        7.98        6.33      6.18 o 
   3  -5  16       16.29       20.47      6.51 o 
   4  -5  16       11.33       18.17      6.53 o 
  -4  -4  16       34.28       46.80      6.05 o 
  -3  -4  16        5.54        7.82      4.66 o 
  -2  -4  16        0.17        5.19      4.00 o 
  -1  -4  16       10.81       12.21      6.93 o 
   0  -4  16        4.45        7.28      4.03 o 
   1  -4  16       24.38       26.14      4.79 o 
   2  -4  16        0.76       -2.89      5.66 o 
   3  -4  16        0.17       -4.73      8.57 o 
   4  -4  16       16.10       24.89      6.53 o 
  -4  -3  16        9.44       15.24      4.90 o 
  -3  -3  16       13.35       11.54      4.64 o 
  -2  -3  16        6.91       15.04      4.27 o 
  -1  -3  16       33.13       40.90      9.12 o 
   0  -3  16        0.06       -3.60      3.60 o 
   1  -3  16        0.17        7.99      4.70 o 
   2  -3  16       10.02       20.94      4.14 o 
   3  -3  16       17.64       24.26      6.20 o 
  -5  -2  16       78.70       88.44     13.74 o 
  -4  -2  16       88.55       99.78      8.00 o 
  -3  -2  16       92.82       84.20      9.16 o 
  -2  -2  16       16.66       17.92      9.36 o 
  -1  -2  16        0.40        4.56      4.29 o 
   1  -2  16        0.17       -3.20      3.83 o 
   2  -2  16        6.99        5.58      4.54 o 
   3  -2  16        6.98        1.13      8.46 o 
  -5  -1  16        3.88        9.53      6.23 o 
  -4  -1  16       64.06       68.81      7.65 o 
  -3  -1  16       87.07       90.15     16.60 o 
  -2  -1  16       94.66      102.22      8.04 o 
  -1  -1  16       20.70       14.92      7.46 o 
   0  -1  16        2.27        9.11      4.50 o 
   1  -1  16        0.16        4.32      4.50 o 
   2  -1  16        0.49        3.62      4.52 o 
  -4   0  16       59.03       56.33      7.03 o 
  -3   0  16        3.47        3.31      5.02 o 
  -2   0  16       21.22       23.89      5.69 o 
  -1   0  16       68.50       83.51      7.55 o 
   0   0  16       18.17       17.71      6.54 o 
   1   0  16        7.23       12.19      5.08 o 
  -4   1  16       97.59      108.06      8.89 o 
  -3   1  16      118.44      127.09      9.38 o 
  -2   1  16        8.17        7.10      8.40 o 
  -1   1  16        3.06        0.23      5.62 o 
   0   1  16       17.32       16.89     11.77 o 
   0  -6  17        5.66       19.12      8.99 o 
   1  -6  17       40.80       37.18      9.69 o 
   2  -6  17       31.91       42.41     10.47 o 
  -2  -5  17       22.37       32.02     10.47 o 
  -1  -5  17        0.93       -1.75      3.93 o 
   0  -5  17        0.29        6.94      4.23 o 
   1  -5  17       21.11       26.57     10.24 o 
   2  -5  17        4.76       12.09      8.55 o 
  -2  -4  17        9.43       12.04      4.57 o 
  -1  -4  17       20.11       21.03      4.83 o 
   0  -4  17        0.86        2.28      4.10 o 
   1  -4  17        0.09        0.65      4.14 o 
   2  -4  17        1.53        3.19      6.87 o 
  -3  -3  17       70.46       66.94      7.04 o 
  -2  -3  17       43.15       45.27      6.26 o 
  -1  -3  17        0.61       -0.43      4.53 o 
   0  -3  17        3.77        0.75      5.12 o 
   1  -3  17        5.65        8.04      4.44 o 
   2  -3  17        8.27       -0.48      8.03 o 
  -3  -2  17       10.56       15.72      5.25 o 
  -2  -2  17        8.05        7.69      4.67 o 
  -1  -2  17        1.42       -3.04      5.71 o 
   0  -2  17        6.96        5.79      4.58 o 
   1  -2  17       12.97       25.74     11.68 o 
  -3  -1  17       50.22       59.14     10.76 o 
  -2  -1  17        2.44        8.78      4.98 o 
  -1  -1  17        4.11        7.60      4.77 o 
   0  -1  17        4.38       11.27      7.17 o 
                                                 
